# Supplementary material for: GWAS analysis of Fusarium head blight resistance in a Nordic-Baltic spring wheat panel
Source: Front Plant Sci. 2025 Jul 23;16:1604296. doi: 10.3389/fpls.2025.1604296 (PMC12325435; doi:10.3389/fpls.2025.1604296)
Supplement: Supplementary file 7 [file Table1.xlsx]

## Sheet: Table S1
Supplementary Table S1. BLUE values across 8 trials, number of clusters, and names of spring wheat genotypes used for analysis
GenotypeID	Provider	Names	State	BLUEs resistance across 8 trials	Cluster	Country of origin (ISO 3166-1 alpha-2 two-letter)	Geographic region
Gen001	NMBU	Tjalve	Cultivar	63.446	1	SE	Nordic countries
Gen002	NMBU	Avle	Cultivar	49.043	2	SE	Nordic countries
Gen003	NMBU	Bjarne	Cultivar	58.158	3	NO	Nordic countries
Gen004	NMBU	Zebra	Cultivar	56.584	2	SE	Nordic countries
Gen005	NMBU	Bastian	Cultivar	51.633	3	NO	Nordic countries
Gen006	NMBU	T9040	Breeding line	49.137	1	NO	Nordic countries
Gen007	NMBU	T9040 (1995)	Breeding line	51.222	4	NO	Nordic countries
Gen008	NMBU	NK93602 (1995)	Breeding line	66.964	3	NO	Nordic countries
Gen009	NMBU	Paros	Cultivar	49.168	4	DE	Central and Western Europe
Gen010	NMBU	Paros/NK93602	Breeding line	49.606	1	NO	Nordic countries
Gen011	NMBU	Paros/T9040	Breeding line	51.454	3	NO	Nordic countries
Gen012	NMBU	T9040/Paros	Breeding line	62.026	3	NO	Nordic countries
Gen013	NMBU	Saar	Exotic cultivar	62.721	4	MX (CIMMYT)	Non-European region
Gen014	NMBU	Dulus	Exotic cultivar	60.574	5	MX (CIMMYT)	Non-European region
Gen015	NMBU	T10014	Breeding line	56.047	3	NO	Nordic countries
Gen016	NMBU	NK93604	Breeding line	69.996	3	NO	Nordic countries
Gen017	NMBU	T2038	Breeding line	58.617	3	NO	Nordic countries
Gen018	NMBU	MS 273-150	Breeding line	43.831	1	NO	Nordic countries
Gen019	NMBU	Avocet YrA	Cultivar	63.885	4	AU	Central and Western Europe
Gen020	NMBU	SHA3/CBRD	Exotic breeding line	28.065	4	MX (CIMMYT)	Non-European region
Gen021	NMBU	MILAN/SHA7	Exotic breeding line	34.256	4	MX (CIMMYT)	Non-European region
Gen022	NMBU	Naxos (x3)	Cultivar	59.602	6	DE	Central and Western Europe
Gen023	Graminor	Breeding_Line_023	Breeding line	39.16	3	NO	Nordic countries
Gen024	Graminor	Breeding_Line_024	Breeding line	50.17	3	NO	Nordic countries
Gen025	Graminor	Demonstrant	Cultivar	51.016	1	NO	Nordic countries
Gen026	Graminor	Krabat	Cultivar	47.359	1	NO	Nordic countries
Gen027	Graminor	Breeding_Line_027	Breeding line	54.595	1	NO	Nordic countries
Gen028	Graminor	Laban	Cultivar	53.768	7	NO	Nordic countries
Gen029	NMBU	Amulett	Cultivar	49.289	2	SE	Nordic countries
Gen030	NMBU	Bombona	Cultivar	57.221	2	SE	Nordic countries
Gen031	NMBU	QUARNA	Cultivar	44.582	4	CH	Central and Western Europe
Gen032	Graminor	Breeding_Line_032	Breeding line	46.688	1	NO	Nordic countries
Gen033	NMBU	Runar	Cultivar	65.869	1	NO	Nordic countries
Gen034	NMBU	Brakar	Cultivar	67.422	1	NO	Nordic countries
Gen035	Graminor	Berserk	Cultivar	46.922	5	NO	Nordic countries
Gen036	NMBU	Sport	Cultivar	50.927	5	SE	Nordic countries
Gen037	NMBU	Breeding_Line_037	Breeding line	52.892	5	SE	Nordic countries
Gen038	NMBU	Vinjett	Cultivar	59.197	8	SE	Nordic countries
Gen039	NMBU	DH20070	Breeding line	64.156	5	NO	Nordic countries
Gen040	NMBU	DH20097	Breeding line	42.732	5	NO	Nordic countries
Gen041	NMBU	ONPMSYDER-05	Exotic breeding line	42.565	4	MX (CIMMYT)	Non-European region
Gen042	Graminor	Breeding_Line_042	Breeding line	51.118	2	NO	Nordic countries
Gen043	NMBU	Møystad	Cultivar	39.374	1	NO	Nordic countries
Gen044	NMBU	Rollo	Cultivar	54.658	1	NO	Nordic countries
Gen045	NMBU	Sumai #3	Exotic cultivar	14.786	5	CN	Non-European region
Gen046	Graminor	Mirakel	Cultivar	34.621	1	NO	Nordic countries
Gen047	Graminor	Rabagast	Cultivar	54.041	1	NO	Nordic countries
Gen048	Graminor	Seniorita	Cultivar	53.743	2	NO	Nordic countries
Gen049	Graminor	Breeding_Line_049	Breeding line	58.74	5	NO	Nordic countries
Gen050	Graminor	Willy	Cultivar	47.004	1	NO	Nordic countries
Gen051	NMBU	Berlock	Cultivar	46.916	2	SE	Nordic countries
Gen052	NMBU	Arabella	Cultivar	58.945	5	PL	Central and Western Europe
Gen053	NMBU	Polkka	Cultivar	60.655	1	SE	Nordic countries
Gen054	NMBU	TUI/RL4137	Exotic breeding line	58.394	4	MX (CIMMYT)	Non-European region
Gen055	NMBU	T7347	Breeding line	63.422	5	NO	Nordic countries
Gen056	NMBU	Reno	Cultivar	75.478	3	NO	Nordic countries
Gen057	NMBU	Mandaryna	Cultivar	63.551	9	PL	Central and Western Europe
Gen058	Graminor	Zombi	Cultivar	60.586	5	NO	Nordic countries
Gen059	Graminor	Alarm	Cultivar	62.768	1	NO	Nordic countries
Gen060	Graminor	Breeding_Line_060	Breeding line	42.075	5	NO	Nordic countries
Gen061	Graminor	Gondol	Cultivar	46.345	2	NO	Nordic countries
Gen062	Graminor	Breeding_Line_062	Breeding line	57.626	3	NO	Nordic countries
Gen063	NMBU	Caress	Cultivar	50.059	7	SE	Nordic countries
Gen064	Graminor	Betong	Cultivar	52.673	7	NO	Nordic countries
Gen065	Graminor	GN12760	Breeding line	65.177	1	NO	Nordic countries
Gen066	NMBU	N894037	Exotic breeding line	20.21	4	CN	Non-European region
Gen067	NMBU	GAMENYA	Cultivar	80.815	5	ZA	Non-European region
Gen068	ETKI	Azurite	Cultivar	53.513	10	GB	Central and Western Europe
Gen069	ETKI	Buddy	Cultivar	58.775	10	DE	Central and Western Europe
Gen070	ETKI	Calixo	Cultivar	46.26	10	DE	Central and Western Europe
Gen071	ETKI	Cornetto	Cultivar	49.004	10	DE	Central and Western Europe
Gen072	ETKI	Daugana	Cultivar	48.67	2	DE	Central and Western Europe
Gen073	ETKI	Disket	Cultivar	58.209	7	SE	Nordic countries
Gen074	ETKI	Granny	Cultivar	56.607	4	DE	Central and Western Europe
Gen075	ETKI	Hamlet	Cultivar	48.814	10	DE	Central and Western Europe
Gen076	ETKI	Happy	Cultivar	39.167	10	SE	Nordic countries
Gen077	ETKI	Harenda	Cultivar	51.53	10	PL	Central and Western Europe
Gen078	ETKI	Helle	Cultivar	63.939	1	EE	Baltic countries
Gen079	ETKI	Hiie	Cultivar	66.098	4	EE	Baltic countries
Gen080	ETKI	Kruunu	Cultivar	41.499	4	FI	Nordic countries
Gen081	ETKI	KWS Buran	Cultivar	60.628	11	DE	Central and Western Europe
Gen082	ETKI	KWS Collada	Cultivar	55.412	11	DE	Central and Western Europe
Gen083	ETKI	KWS Scirocco	Cultivar	58.629	6	DE	Central and Western Europe
Gen084	ETKI	KWS Solanus	Cultivar	55.408	6	DE	Central and Western Europe
Gen085	ETKI	Leidi	Cultivar	39.524	6	FI	Nordic countries
Gen086	ETKI	Licamero	Cultivar	46.782	10	DE	Central and Western Europe
Gen087	ETKI	Mahti	Cultivar	55.771	4	FI	Nordic countries
Gen088	ETKI	Manu	Cultivar	58.855	3	FI	Nordic countries
Gen089	ETKI	Meri	Cultivar	68.559	1	EE	Baltic countries
Gen090	ETKI	Mooni	Cultivar	67.646	3	EE	Baltic countries
Gen091	ETKI	Quintus	Cultivar	40.43	6	DE	Central and Western Europe
Gen092	ETKI	Satu	Cultivar	67.822	1	SE	Nordic countries
Gen093	ETKI	Servus	Cultivar	59.046	6	DE	Central and Western Europe
Gen094	ETKI	Sorbas	Cultivar	37.317	4	DE	Central and Western Europe
Gen095	ETKI	Specifik	Cultivar	43.407	5	FR	Central and Western Europe
Gen096	ETKI	SW Estrad	Cultivar	50.156	12	SE	Nordic countries
Gen097	ETKI	Tybalt	Cultivar	55.763	4	DE	Central and Western Europe
Gen098	ETKI	Trappe	Cultivar	41.858	10	DE	Central and Western Europe
Gen099	ETKI	Triathlon	Cultivar	61.681	10	DE	Central and Western Europe
Gen100	ETKI	Triso	Cultivar	51.092	2	DE	Central and Western Europe
Gen101	ETKI	Uffo	Cultivar	41.637	12	LV	Baltic countries
Gen102	ETKI	Wanamo	Cultivar	71.308	1	FI	Nordic countries
Gen103	ETKI	Wellamo	Cultivar	61.058	3	FI	Nordic countries
Gen104	ETKI	Wicki	Cultivar	40.286	4	DE	Central and Western Europe
Gen105	ETKI	Voore	Cultivar	72.693	1	EE	Baltic countries
Gen106	ETKI	762-2	Breeding line	60.888	1	EE	Baltic countries
Gen107	ETKI	764	Breeding line	61.634	1	EE	Baltic countries
Gen108	ETKI	774	Breeding line	70.568	1	EE	Baltic countries
Gen109	ETKI	785	Breeding line	63.381	3	EE	Baltic countries
Gen110	ETKI	786	Breeding line	65.634	3	EE	Baltic countries
Gen111	ETKI	795	Breeding line	56.583	5	EE	Baltic countries
Gen112	ETKI	800	Breeding line	56.445	7	EE	Baltic countries
Gen113	ETKI	806	Breeding line	56.963	2	EE	Baltic countries
Gen114	ETKI	808	Breeding line	47.263	3	EE	Baltic countries
Gen115	ETKI	812	Breeding line	55.527	5	EE	Baltic countries
Gen116	ETKI	834	Breeding line	59.334	1	EE	Baltic countries
Gen118	ETKI	861	Breeding line	46.597	1	EE	Baltic countries
Gen119	ETKI	865	Breeding line	47.8	5	EE	Baltic countries
Gen120	ETKI	870	Breeding line	64.296	8	EE	Baltic countries
Gen121	ETKI	876	Breeding line	49.41	1	EE	Baltic countries
Gen122	ETKI	884	Breeding line	60.124	7	EE	Baltic countries
Gen123	ETKI	925-2	Breeding line	59.141	8	EE	Baltic countries
Gen124	ETKI	932	Breeding line	53.507	8	EE	Baltic countries
Gen125	ETKI	937-1	Breeding line	59.82	8	EE	Baltic countries
Gen126	ETKI	938-1	Breeding line	51.758	8	EE	Baltic countries
Gen127	ETKI	939-1	Breeding line	67.592	8	EE	Baltic countries
Gen128	ETKI	940-1	Breeding line	55.226	8	EE	Baltic countries
Gen129	ETKI	941-1	Breeding line	56.196	8	EE	Baltic countries
Gen130	ETKI	942	Breeding line	59.566	8	EE	Baltic countries
Gen131	ETKI	944-2	Breeding line	58.407	5	EE	Baltic countries
Gen132	ETKI	958-1	Breeding line	57.125	1	EE	Baltic countries
Gen133	ETKI	969-2	Breeding line	59.569	7	EE	Baltic countries
Gen134	ETKI	990-2	Breeding line	45.424	2	EE	Baltic countries
Gen135	ETKI	993-1	Breeding line	52.674	5	EE	Baltic countries
Gen136	ETKI	995-1	Breeding line	59.254	7	EE	Baltic countries
Gen137	AREI	ROBIJS	Cultivar	42.536	12	LV	Baltic countries
Gen138	AREI	Altare	Cultivar	48.208	13	CH	Central and Western Europe
Gen139	AREI	Amaretto	Cultivar	41.612	6	DE	Central and Western Europe
Gen140	AREI	Eminent	Cultivar	60.137	13	DE	Central and Western Europe
Gen141	AREI	Fasan	Cultivar	39.566	5	DE	Central and Western Europe
Gen142	AREI	Granary	Cultivar	44.152	11	DE	Central and Western Europe
Gen143	AREI	Jasna	Cultivar	40.394	12	PL	Central and Western Europe
Gen144	AREI	Nawra	Cultivar	51.243	13	PL	Central and Western Europe
Gen145	AREI	Seance	Cultivar	37.436	4	CZ	Central and Western Europe
Gen146	AREI	Sonett	Cultivar	51.994	7	NL	Central and Western Europe
Gen147	AREI	Taifun	Cultivar	49.817	6	DE	Central and Western Europe
Gen148	AREI	Irsijevskaja	Cultivar	70.498	4	BY	Central and Western Europe
Gen149	AREI	Nandu	Cultivar	48.327	4	DE	Central and Western Europe
Gen150	AREI	Parabola	Cultivar	68.996	10	BY	Central and Western Europe
Gen151	AREI	Radunia	Cultivar	61.592	10	BY	Central and Western Europe
Gen152	AREI	Epos	Cultivar	45.396	12	DE	Central and Western Europe
Gen153	AREI	01-27-700-05	Breeding line	48.638	8	LV	Baltic countries
Gen154	AREI	F-013-032	Breeding line	54.68	10	LV	Baltic countries
Gen155	AREI	012-024	Breeding line	53.334	13	LV	Baltic countries
Gen156	AREI	012-030	Breeding line	69.248	5	LV	Baltic countries
Gen157	AREI	012-091	Breeding line	47.533	12	LV	Baltic countries
Gen158	AREI	013-01	Breeding line	30.319	3	LV	Baltic countries
Gen159	AREI	013-02	Breeding line	27.438	3	LV	Baltic countries
Gen160	AREI	013-047	Breeding line	45.73	8	LV	Baltic countries
Gen161	AREI	013-052	Breeding line	52.17	8	LV	Baltic countries
Gen162	AREI	013-066	Breeding line	58.212	12	LV	Baltic countries
Gen163	AREI	013-067	Breeding line	49.339	8	LV	Baltic countries
Gen164	AREI	013-069	Breeding line	42.598	12	LV	Baltic countries
Gen165	AREI	013-070	Breeding line	39.904	12	LV	Baltic countries
Gen166	AREI	013-073	Breeding line	35.26	3	LV	Baltic countries
Gen167	AREI	013-074	Breeding line	50.418	3	LV	Baltic countries
Gen168	AREI	013-075	Breeding line	40.88	12	LV	Baltic countries
Gen169	AREI	CKV 13-3	Breeding line	39.398	3	LV	Baltic countries
Gen170	AREI	CKV 17-3	Breeding line	55.486	8	LV	Baltic countries
Gen171	AREI	CKV 50-2	Breeding line	51.41	2	LV	Baltic countries
Gen172	AREI	10KV 15 FKV 30	Breeding line	67.797	7	LV	Baltic countries
Gen173	AREI	10 KV 3FKV 62	Breeding line	51.045	10	LV	Baltic countries
Gen174	AREI	10KV 3 FKV 64	Breeding line	42.986	9	LV	Baltic countries
Gen175	AREI	10KV 3 FKV 65	Breeding line	50.317	10	LV	Baltic countries
Gen176	AREI	10KV 3 FKV 68	Breeding line	38.305	10	LV	Baltic countries
Gen177	AREI	10KV 3 FKV 75	Breeding line	51.784	10	LV	Baltic countries
Gen178	AREI	10 KV 3FKV 102	Breeding line	54.383	10	LV	Baltic countries
Gen179	AREI	10 KV 3FKV 107	Breeding line	44.91	6	LV	Baltic countries
Gen180	AREI	10KV 3 FKV 117	Breeding line	54.953	10	LV	Baltic countries
Gen181	AREI	F-014-03	Breeding line	52.869	4	LV	Baltic countries
Gen182	AREI	F-015-021	Breeding line	40.589	12	LV	Baltic countries
Gen183	AREI	15KV 4 K31	Breeding line	59.471	8	LV	Baltic countries
Gen184	AREI	15KV13 K49	Breeding line	55.154	7	LV	Baltic countries
Gen185	AREI	I-9	Breeding line	59.624	5	LV	Baltic countries
Gen186	AREI	I-118	Breeding line	69.164	3	LV	Baltic countries
Gen187	AREI	I-111	Breeding line	68.101	1	LV	Baltic countries
Gen188	AREI	I-19	Breeding line	62.642	13	LV	Baltic countries
Gen189	AREI	I-35	Breeding line	44.996	4	LV	Baltic countries
Gen190	AREI	I-44	Breeding line	70.722	1	LV	Baltic countries
Gen191	AREI	I-63	Breeding line	53.889	1	LV	Baltic countries
Gen192	AREI	I-79	Breeding line	73.636	1	LV	Baltic countries
Gen193	AREI	I-90	Breeding line	61.461	1	LV	Baltic countries
Gen194	AREI	I-91	Breeding line	54.841	13	LV	Baltic countries
Gen195	AREI	I-92	Breeding line	70.832	1	LV	Baltic countries
Gen196	AREI	I-93	Breeding line	55.73	1	LV	Baltic countries
Gen197	AREI	I-94	Breeding line	57.019	12	LV	Baltic countries
Gen198	AREI	96-14-1907	Breeding line	39.533	12	LV	Baltic countries
Gen199	AREI	96-54-1796	Breeding line	41.254	12	LV	Baltic countries
Gen200	AREI	00-64-1087	Breeding line	44.994	12	LV	Baltic countries
Gen201	AREI	004-64-1083	Breeding line	34.696	3	LV	Baltic countries
Gen202	LAMMC	Alora	Cultivar	37.354	4	AT	Central and Western Europe
Gen203	LAMMC	Amantis	Cultivar	47.241	6	DK	Nordic countries
Gen204	LAMMC	Anabel	Cultivar	46.211	4	CZ	Central and Western Europe
Gen205	LAMMC	Camadra	Cultivar	56.537	5	CH	Central and Western Europe
Gen206	LAMMC	Caral	Cultivar	49.54	5	CH	Central and Western Europe
Gen207	LAMMC	Carasso	Cultivar	62.377	5	CH	Central and Western Europe
Gen208	LAMMC	Cervino	Cultivar	37.824	4	CH	Central and Western Europe
Gen209	LAMMC	CH Campala	Cultivar	69.013	4	CH	Central and Western Europe
Gen210	LAMMC	Countess	Cultivar	49.949	7	SE	Nordic countries
Gen211	LAMMC	Crickett	Cultivar	47.095	2	EE	Baltic countries
Gen212	LAMMC	Ethos	Cultivar	35.282	6	DE	Central and Western Europe
Gen213	LAMMC	Fiorina	Cultivar	41.159	4	CH	Central and Western Europe
Gen214	LAMMC	Flippen	Cultivar	50.06	7	EE	Baltic countries
Gen215	LAMMC	Florus	Cultivar	38.264	6	CZ	Central and Western Europe
Gen216	LAMMC	Goplana	Cultivar	53.091	11	PL	Central and Western Europe
Gen217	LAMMC	Kabot	Cultivar	64.866	11	CZ	Central and Western Europe
Gen218	LAMMC	Kandela	Cultivar	54.394	9	PL	Central and Western Europe
Gen219	LAMMC	Kanyuk	Cultivar	57.643	6	DE	Central and Western Europe
Gen220	LAMMC	Katoda	Cultivar	64.914	5	PL	Central and Western Europe
Gen221	LAMMC	KWS Akvilon	Cultivar	33.65	11	DE	Central and Western Europe
Gen222	LAMMC	KWS Mistral	Cultivar	42.402	10	DE	Central and Western Europe
Gen223	LAMMC	KWS Sharki	Cultivar	41.94	6	DE	Central and Western Europe
Gen224	LAMMC	KWS Willow	Cultivar	33.994	11	DE	Central and Western Europe
Gen225	LAMMC	Nimfa	Cultivar	41.739	11	PL	Central and Western Europe
Gen226	LAMMC	Nobless	Cultivar	48.777	2	NL	Central and Western Europe
Gen227	LAMMC	Rospuda	Cultivar	46.264	6	DE	Central and Western Europe
Gen228	LAMMC	Serenada	Cultivar	47.461	11	PL	Central and Western Europe
Gen229	LAMMC	Skandus	Cultivar	49.969	6	SE	Nordic countries
Gen230	LAMMC	Soliat	Cultivar	65.603	10	CH	Central and Western Europe
Gen231	LAMMC	Struna	Cultivar	51.245	9	PL	Central and Western Europe
Gen232	LAMMC	Telimena	Cultivar	52.482	6	AT	Central and Western Europe
Gen233	LAMMC	Togano	Cultivar	57.485	4	CH	Central and Western Europe
Gen234	LAMMC	Tonika	Cultivar	45.766	6	EE	Baltic countries
Gen235	LAMMC	Tritus	Cultivar	65.079	10	DE	Central and Western Europe
Gen236	LAMMC	Vanek	Cultivar	45.235	6	CZ	Central and Western Europe
Gen237	LAMMC	Varius	Cultivar	56.547	11	AT	Central and Western Europe
Gen238	LAMMC	Waluta	Cultivar	52.295	5	PL	Central and Western Europe
Gen239	LAMMC	Zenon	Cultivar	38.738	6	DE	Central and Western Europe
Gen240	LAMMC	DS-11	Breeding line	48.738	11	LT	Baltic countries
Gen241	LAMMC	DS-13	Breeding line	48.653	6	LT	Baltic countries
Gen242	LAMMC	DS-14	Breeding line	56.738	10	LT	Baltic countries
Gen243	LAMMC	DS-17	Breeding line	35.576	11	LT	Baltic countries
Gen244	LAMMC	DS-10-18-DH	Breeding line	50.037	11	LT	Baltic countries
Gen245	LAMMC	DS-11-27-DH	Breeding line	57.495	11	LT	Baltic countries
Gen246	LAMMC	DS-13-8-DH	Breeding line	53.455	10	LT	Baltic countries
Gen247	LAMMC	DS-14-3-DH	Breeding line	58.34	10	LT	Baltic countries
Gen248	LAMMC	DS-14-16-DH	Breeding line	62.104	10	LT	Baltic countries
Gen249	LAMMC	DS-15-14-DH	Breeding line	32.986	11	LT	Baltic countries
Gen250	LAMMC	DS-15-27-DH	Breeding line	47.857	11	LT	Baltic countries
Gen251	LAMMC	DS-17-11-DH	Breeding line	37.592	11	LT	Baltic countries
Gen252	LAMMC	DS-17-16-DH	Breeding line	44.221	11	LT	Baltic countries
Gen253	LAMMC	DS-17-23-DH	Breeding line	40.364	11	LT	Baltic countries
Gen254	LAMMC	DS-17-26-DH	Breeding line	51.595	11	LT	Baltic countries
Gen255	LAMMC	DS-18-10-DH	Breeding line	53.343	11	LT	Baltic countries
Gen256	LAMMC	DS-18-23-DH	Breeding line	69.041	11	LT	Baltic countries
Gen257	LAMMC	DS-513-5-DH	Breeding line	44.834	4	LT	Baltic countries
Gen258	LAMMC	DS-530-10-DH	Breeding line	55.494	4	LT	Baltic countries
Gen259	LAMMC	DS-560-2-DH	Breeding line	51.968	10	LT	Baltic countries
Gen260	LAMMC	DS-570-2-DH	Breeding line	36.64	4	LT	Baltic countries
Gen261	LAMMC	DS-627-5-DH	Breeding line	45.004	6	LT	Baltic countries
Gen262	LAMMC	DS-638-5-DH	Breeding line	36.2	6	LT	Baltic countries
Gen263	LAMMC	DS-654-12-DH	Breeding line	50.829	11	LT	Baltic countries
Gen264	LAMMC	DS-655-5-DH	Breeding line	43.741	6	LT	Baltic countries
Gen265	LAMMC	DS-655-7-DH	Breeding line	47.272	6	LT	Baltic countries
Gen266	LAMMC	DS-655-12-DH	Breeding line	68.491	6	LT	Baltic countries
Gen267	LAMMC	DS-566-8-DH	Breeding line	28.919	10	LT	Baltic countries
Gen268	LAMMC	DS-661-11-DH	Breeding line	53.417	10	LT	Baltic countries
Gen269	LAMMC	DS-661-13-DH	Breeding line	45.83	10	LT	Baltic countries
Gen270	LAMMC	DS-661-14-DH	Breeding line	45.312	10	LT	Baltic countries
Gen271	LAMMC	DS-672-2-DH	Breeding line	32.731	10	LT	Baltic countries
Gen272	LAMMC	DS-674-7-DH	Breeding line	36.222	10	LT	Baltic countries
Gen273	LAMMC	DS-720-2-DH	Breeding line	54.954	4	LT	Baltic countries
Gen274	LAMMC	DS-720-3-DH	Breeding line	48.92	10	LT	Baltic countries
Gen275	LAMMC	DS-720-14-DH	Breeding line	43.702	10	LT	Baltic countries
Gen276	LAMMC	DS-732-5-DH	Breeding line	45.474	10	LT	Baltic countries
Gen277	LAMMC	DS-762-1-DH	Breeding line	46.522	2	LT	Baltic countries
Gen278	LAMMC	DS-762-3-DH	Breeding line	49.443	9	LT	Baltic countries
Gen279	LAMMC	DS-775-13-DH	Breeding line	49.6	9	LT	Baltic countries
Gen280	LAMMC	DS-775-14-DH	Breeding line	54.268	9	LT	Baltic countries
Gen281	LAMMC	DS-779-2-DH	Breeding line	52.427	9	LT	Baltic countries
Gen282	LAMMC	DS-783-5-DH	Breeding line	59.788	9	LT	Baltic countries
Gen283	LAMMC	DS-836-1-DH	Breeding line	56.036	2	LT	Baltic countries
Gen284	LAMMC	DS-846-1-DH	Breeding line	49.307	10	LT	Baltic countries
Gen285	LAMMC	DS-871-1-DH	Breeding line	61.52	4	LT	Baltic countries
Gen286	LAMMC	DS-927-1-DH	Breeding line	64.708	11	LT	Baltic countries
Gen287	LAMMC	DS-516-2-DH	Breeding line	37.772	6	LT	Baltic countries
Gen288	LAMMC	DS-548-DH	Breeding line	40.614	10	LT	Baltic countries
Gen289	LAMMC	DS-627-10-DH	Breeding line	50.13	6	LT	Baltic countries
Gen290	LAMMC	DS-627-11-DH	Breeding line	51.381	9	LT	Baltic countries
Gen291	LAMMC	DS-647-DH	Breeding line	38.062	11	LT	Baltic countries
Gen292	LAMMC	DS-672-5-DH	Breeding line	34.728	10	LT	Baltic countries
Gen293	LAMMC	DS-674-9-DH	Breeding line	32.636	10	LT	Baltic countries
Gen294	LAMMC	DS-775-3-DH	Breeding line	57.327	9	LT	Baltic countries
Gen295	LAMMC	DS-775-16-DH	Breeding line	53.742	9	LT	Baltic countries
Gen296	LAMMC	DS-775-19-DH	Breeding line	44.822	9	LT	Baltic countries
Gen297	LAMMC	DS-779-1-DH	Breeding line	64.539	9	LT	Baltic countries
Gen298	LAMMC	DS-779-6-DH	Breeding line	48.958	9	LT	Baltic countries
Gen299	LAMMC	DS-868	Breeding line	37.112	6	LT	Baltic countries
Gen300	LAMMC	DS-858	Breeding line	35.774	6	LT	Baltic countries
Gen301	LAMMC	Wangshuibai	Exotic cultivar	9.75	4	CN	Non-European region
Gen302	LAMMC	PS Perlička	Cultivar	32.597	11	SK	Central and Western Europe
Gen303	LAMMC	DS-67-1	Breeding line	47.184	4	LT	Baltic countries
Gen304	LAMMC	DS-67-3	Breeding line	48.539	10	LT	Baltic countries
Gen305	LAMMC	DS-143-1	Breeding line	31.502	6	LT	Baltic countries
Gen306	LAMMC	DS-674-8-DH	Breeding line	22.51	10	LT	Baltic countries
Gen307	LAMMC	DS-920	Breeding line	39.29	6	LT	Baltic countries
Gen308	LAMMC	DS-830	Breeding line	33.217	6	LT	Baltic countries
Gen309	LAMMC	DS-925	Breeding line	35.638	11	LT	Baltic countries
Gen310	LAMMC	DS-868-1	Breeding line	40.103	11	LT	Baltic countries
Gen311	LAMMC	DS-618	Breeding line	47.426	10	LT	Baltic countries
Gen312	LAMMC	DS-626	Breeding line	24.999	6	LT	Baltic countries
Gen313	LAMMC	DS-666	Breeding line	38.404	10	LT	Baltic countries
Gen314	LAMMC	DS-572-3	Breeding line	32.211	10	LT	Baltic countries
Gen315	LAMMC	DS-882	Breeding line	34.955	10	LT	Baltic countries
Gen316	LAMMC	DS-885	Breeding line	32.412	6	LT	Baltic countries
Gen317	LAMMC	DS-783-2-DH	Breeding line	29.139	10	LT	Baltic countries
Gen318	LAMMC	DS-674-1-DH	Breeding line	26.683	10	LT	Baltic countries
Gen319	LAMMC	DS-674-2-DH	Breeding line	35.217	10	LT	Baltic countries
Gen321	LAMMC	DS-775-12-DH	Breeding line	36.864	10	LT	Baltic countries
Gen322	LAMMC	DS-1381-2-DH	Breeding line	15.978	6	LT	Baltic countries
Gen323	LAMMC	DS-1401-6-DH	Breeding line	21.99	4	LT	Baltic countries
Gen324	LAMMC	DS-1403-3-DH	Breeding line	41.194	9	LT	Baltic countries
Gen325	LAMMC	DS-1569-23-DH	Breeding line	27.901	10	LT	Baltic countries
Gen326	LAMMC	DS-1577-8-DH	Breeding line	10.234	10	LT	Baltic countries
Gen329	LAMMC	DS-591-1	Breeding line	58.724	2	LT	Baltic countries
Gen330	LAMMC	DS-883-1	Breeding line	33.878	10	LT	Baltic countries
Gen331	LAMMC	DS-1496-4-DH	Breeding line	47.744	6	LT	Baltic countries
Gen332	LAMMC	DS-1908-6-DH	Breeding line	34.751	9	LT	Baltic countries
Gen333	LAMMC	DS-1911-2-DH	Breeding line	32.523	9	LT	Baltic countries
Gen334	LAMMC	DS-1927-12-DH	Breeding line	31.675	10	LT	Baltic countries
Gen335	LAMMC	DS-1985-26-DH	Breeding line	48.513	10	LT	Baltic countries
Gen336	LAMMC	DS-2013-11-DH	Breeding line	38.906	9	LT	Baltic countries

## Sheet: Table S2
Supplementary Table S2. LD (r2) and LD decay distance for each chromosome.
Chromosome	Half decay distance (Mbp)	Half max threshold of r2	Threshold at 0.2 distance, Mbp	LD, r2
1A	0.39	0.50	1.55	0.04
1B	0.87	0.50	3.49	0.05
1D	1.02	0.50	4.10	0.06
2A	0.24	0.50	0.95	0.03
2B	0.79	0.50	3.16	0.04
2D	0.88	0.50	3.53	0.05
3A	0.33	0.50	1.30	0.04
3B	1.03	0.50	4.13	0.05
3D	0.57	0.50	2.30	0.04
4A	0.34	0.50	1.38	0.03
4B	0.69	0.50	2.77	0.05
4D	0.54	0.50	2.14	0.06
5A	0.73	0.50	2.93	0.04
5B	0.59	0.50	2.37	0.04
5D	0.40	0.50	1.60	0.05
6A	0.24	0.50	0.97	0.04
6B	0.89	0.50	3.58	0.06
6D	0.31	0.50	1.22	0.05
7A	0.46	0.50	1.83	0.04
7B	0.45	0.50	1.79	0.04
7D	0.28	0.50	1.12	0.03
	0.57	0.50	2.30	0.04

## Sheet: Table S3
Supplementary Table S3. Significant marker-trait associations (MTAs) for wheat resistance to FHB, their position in genomes, and GWAS statistics
#	SNP	How_many_trials	Trial	Chr	Pos	P.value	MAF	Allele Effect (β)	Phenotypic_variance	PVE_Percentage	R2_Percentage	R2_adj_percentage	Alleles	P_Value	Difference of severity between R and S alleles	Significance_Level
1	AX-109477914	1	2_env_field_spray	4A	590276039	5.17E-08	0.08	5.64	932.18	0.5	12.18	11.9152	A vs C	2.93E-08	19.68	***
2	AX-109493460	1	Field_spray_2022	3A	743554170	4.43E-07	0.36	5.61	561.65	2.58	10.88	10.3487	G vs A	8.1E-09	9.87	***
3	AX-109839445	1	Field_spray_2022	3A	741623629	0.00000168	0.32	-5.25	561.65	2.15	1.71	1.41244	C vs G	0.00134062	3.99	**
4	AX-109882902	1	6_env_5plus_point	1B	549792880	4.42E-07	0.14	2.62	118.94	1.42	5.74	5.3725	A vs C	0.00004	7.81	***
5	AX-110366225	2	5_env_4plus_spray_greenhouse	5B	595009443	2.65E-07	0.49	2.01	142.18	1.42	1.75	1.42181	G vs A	0.06990167	3.14	ns
	AX-110366225	2	7_env_5plus_incidence_point	5B	595009443	2.39E-12	0.49	2.96	116.81	3.74	1.55	1.23221	G vs A	0.09890302	2.68	ns
6	AX-110571065	3	8_env_all	1B	488465591	0.00000134	0.25	-2.19	134.76	1.34	2.42	2.1201	A vs G	0.00287624	4.19	**
	AX-110571065	3	FHBindex_2023	1B	488465591	5.05E-09	0.25	-5.56	638.92	1.84	3.4	3.10545	A vs G	0.00114498	9.7	**
	AX-110571065	3	Field_spray_2023	1B	488465591	4.08E-07	0.25	-4.63	958.82	0.85	3.64	3.34095	A vs G	0.00067456	9.44	***
7	AX-111088389	1	2_env_spawn	3A	555334400	8.84E-08	0.13	-4.01	539.22	0.66	0.19	-0.112108	C vs T	0.84810546	1.27	ns
8	AX-111556997	1	4_env_2fields_2spawn	3B	819366648	2.68E-07	0.13	2.88	164.37	1.15	0.14	-0.159152	C vs T	0.51897676	1.55	ns
9	AX-158523263	1	7_env_5plus_FHBindex_incidence	3A	700943245	0.00000012	0.28	2.55	158.83	1.66	2.62	2.32957	T vs G	0.02048065	4.57	*
10	AX-158529594	1	6_env_5plus_point	6B	121489135	4.16E-09	0.21	-2.77	118.94	2.15	1.39	1.08916	C vs T	0.0294996	3.29	*
11	AX-158540281	1	Field_spray_2022	1B	133137301	0.00000105	0.16	3.62	561.65	0.62	2.63	2.15796	G vs A	0.00944316	6.3	**
12	AX-158544869	1	7_env_5plus_FHBindex_incidence	1B	556994553	3.48E-07	0.06	4	158.83	1.09	0.85	0.55417	C vs T	0.13706409	5.01	ns
13	AX-158572595	2	3_env_fields_greenhouse_spray	2A	748463985	2.23E-08	0.48	-2.74	186.89	2.01	1.26	0.964335	C vs T	0.03874596	3.08	*
	AX-158572595	2	Field_spray_2023	2A	748463985	5.64E-07	0.48	-3.96	958.82	0.81	1.08	0.780156	C vs T	0.04266018	4.44	*
14	AX-158584923	3	4_env_2fields_2spawn	5A	571305591	3.36E-09	0.28	3.3	164.37	2.66	6.13	5.84293	G vs A	7.99E-07	7.14	***
	AX-158584923	3	6_env_5plus_incidence	5A	571305591	4.79E-08	0.28	2.55	138.58	1.89	5.46	5.17218	G vs A	0.00000141	6.18	***
	AX-158584923	3	7_env_5plus_FHBindex_incidence	5A	571305591	1.19E-10	0.28	3.37	158.83	2.87	5.63	5.34703	G vs A	0.00000177	6.73	***
15	AX-158585120	1	2_env_field_spray	5A	567084013	6.04E-08	0.44	2.8	932.18	0.42	2.87	2.56631	T vs C	0.00025925	5.3	***
16	AX-158587777	1	6_env_5plus_FHBindex	5D	75417796	0.00000123	0.36	2.2	164.27	1.36	9.72	9.38015	C vs T	1.9E-09	8.26	***
17	AX-158591608	1	Incidence_field_2023	7A	24927584	4.36E-07	0.11	3.73	276.69	1.01	6.61	6.32169	A vs G	0.00033016	11.91	***
18	AX-158598323	2	4_env_2fields_2spawn	3B	470597326	9.94E-07	0.41	2.28	164.37	1.53	6.35	6.06837	A vs C	0.00000819	6.57	***
	AX-158598323	2	6_env_5plus_incidence	3B	470597326	7.82E-11	0.41	2.6	138.58	2.36	6.55	6.26495	A vs C	0.00000401	6.13	***
19	AX-89363868	1	5_env_4plus_spray_greenhouse	3B	548046409	0.00000122	0.24	-2.72	142.18	1.9	1.96	1.64549	G vs A	0.00356953	3.93	**
20	AX-89483131	1	Spawn_severity_2022	4D	3396570	1.34E-09	0.42	5.85	677.71	2.45	8.07	7.67542	A vs G	1.44E-07	11.67	***
21	AX-94428728	2	FHBindex_2023	3B	299598299	6.84E-07	0.11	6.53	638.92	1.26	12.9	12.5207	G vs T	2e-10	26.34	***
	AX-94428728	2	Field_spray_2023	3B	299598299	6.41E-07	0.11	6.56	958.82	0.85	12.83	12.4327	G vs T	1e-10	24.65	***
22	AX-94456169	1	Incidence_field_2023	2B	588688399	0.00000136	0.16	4.36	276.69	1.86	13.53	12.9801	T vs C	1.22E-07	14.92	***
23	AX-94472219	1	4_env_2fields_2spawn	2A	60078062	3.12E-07	0.49	-2.39	164.37	1.73	1.74	1.4129	C vs G	0.0172386	3.38	*
24	AX-94497666	4	4_env_2fields_2spawn	2A	748441942	0.00000201	0.29	2.56	164.37	1.63	5.06	4.77388	A vs G	0.0000166	6.24	***
	AX-94497666	4	6_env_5plus_FHBindex	2A	748441942	0.00000233	0.29	2.46	164.27	1.5	4.99	4.69824	A vs G	0.0000161	6.22	***
	AX-94497666	4	7_env_5plus_FHBindex_incidence	2A	748441942	3.93E-08	0.29	2.61	158.83	1.75	4.72	4.42691	A vs G	0.000016	5.94	***
	AX-94497666	4	8_env_all	2A	748441942	1.87E-08	0.29	2.78	134.76	2.35	5.04	4.74951	A vs G	0.0000119	5.66	***
25	AX-94872625	1	Greenhouse_point_2022	2D	506514581	1.38E-11	0.45	-4.88	489.35	2.41	6.46	6.17936	A vs G	0.00000118	7.67	***
26	AX-94892126	3	4_env_2fields_2spawn	5B	602244923	3.95E-08	0.3	-2.64	164.37	1.77	0.77	0.465756	T vs G	0.12296245	2.47	ns
	AX-94892126	3	6_env_5plus_point	5B	602244923	2.55E-11	0.3	-2.85	118.94	2.86	0.87	0.569927	T vs G	0.11992581	2.23	ns
	AX-94892126	3	7_env_5plus_FHBindex_incidence	5B	602244923	5.31E-08	0.3	-2.48	158.83	1.62	0.96	0.661277	T vs G	0.08789357	2.73	ns
27	AX-94913428	1	Field_spray_2022	UN	151	2.28E-07	0.45	2.99	561.65	0.79	8.02	7.74369	A vs G	2e-10	8.23	***
28	AX-95100505	1	6_env_5plus_point	5A	559733665	9.66E-09	0.33	2.08	118.94	1.6	2.65	2.35803	T vs G	0.00930337	3.78	**
29	AX-95155766	1	Greenhouse_spray_2023	7D	111365704	5.19E-07	0.41	-2.86	424.23	0.94	1.93	1.6318	A vs G	0.03515571	3.65	*
30	AX-95166634	1	2_env_spawn	UN	173	2.89E-07	0.08	4.76	539.22	0.63	4.96	4.67121	C vs T	0.0000185	9.91	***
31	BS00022098_51	1	6_env_5plus_FHBindex	5B	601336408	1.76E-09	0.31	-2.7	164.27	1.9	0.85	0.552069	T vs C	0.13571606	2.61	ns
32	BS00034334_51	1	Spawn_severity_2022	3A	61219641	5.56E-07	0.41	-4.82	677.71	1.66	2.65	2.14554	A vs C	0.01373543	6.72	*
33	BS00082086_51	3	6_env_5plus_FHBindex	6B	121489764	2.36E-08	0.25	-2.99	164.27	2.04	1.76	1.38464	G vs T	0.0158953	4.26	*
	BS00082086_51	3	7_env_5plus_FHBindex_incidence	6B	121489764	2.16E-07	0.25	-2.7	158.83	1.72	1.58	1.2149	G vs T	0.01789927	3.95	*
	BS00082086_51	3	Field_spray_2023	6B	121489764	0.00000187	0.25	-4.9	958.82	0.94	1.72	1.379	G vs T	0.01878409	7.04	*
34	BobWhite_c4103_79	1	Field_spray_2022	3B	785551568	1.19E-10	0.21	4.38	561.65	1.13	1.95	1.65527	C vs T	0.00177965	5.19	**
35	BobWhite_c6365_965	1	Spawn_severity_2023	2B	731894245	8.84E-10	0.48	1.96	125.63	1.52	11.4	11.1177	T vs C	3.6E-09	4.66	***
36	BobWhite_c8113_532	10	2_env_field_spray	2B	210259673	1.55E-08	0.19	-4.31	932.18	0.6	1.05	0.749645	A vs G	0.02010915	4.17	*
	BobWhite_c8113_532	10	3_env_fields_greenhouse_spray	2B	210259673	9.87E-09	0.19	-3.88	186.89	2.43	1.01	0.708579	A vs G	0.01739071	3.59	*
	BobWhite_c8113_532	10	4_env_2fields_2spawn	2B	210259673	8.83E-10	0.19	-3.72	164.37	2.54	1.41	1.11134	A vs G	0.00883166	3.97	**
	BobWhite_c8113_532	10	5_env_4plus_spray_greenhouse	2B	210259673	0.00000211	0.19	-2.47	142.18	1.3	1.36	1.05262	A vs G	0.00642872	3.61	**
	BobWhite_c8113_532	10	6_env_5plus_incidence	2B	210259673	1.8E-08	0.19	-2.89	138.58	1.82	1.19	0.890932	A vs G	0.01158007	3.33	*
	BobWhite_c8113_532	10	6_env_5plus_point	2B	210259673	4.27E-09	0.19	-3.11	118.94	2.46	1.24	0.938572	A vs G	0.00577399	3.18	**
	BobWhite_c8113_532	10	7_env_5plus_FHBindex_incidence	2B	210259673	1.07E-10	0.19	-3.59	158.83	2.45	1.1	0.795996	A vs G	0.01947494	3.43	*
	BobWhite_c8113_532	10	7_env_5plus_incidence_point	2B	210259673	2.66E-10	0.19	-3.28	116.81	2.79	1.11	0.811621	A vs G	0.011457	2.98	*
	BobWhite_c8113_532	10	8_env_all	2B	210259673	3.68E-07	0.19	-2.72	134.76	1.65	1.04	0.739599	A vs G	0.01746166	3.1	*
	BobWhite_c8113_532	10	Incidence_field_2023	2B	210259673	2.45E-07	0.19	-3.92	276.69	1.68	0.05	-0.249801	A vs G	0.63339088	0.78	ns
37	BobWhite_c9704_273	1	Spawn_severity_2022	3A	54879096	2.3E-08	0.12	7.9	677.71	1.89	0	-0.302821	G vs A	0.82318863	0.09	ns
38	Excalibur_c17202_1833	1	Greenhouse_spray_2023	1B	58324982	1.61E-07	0.49	3.29	424.23	1.27	1.26	0.950148	A vs G	0.05676013	2.91	ns
39	Excalibur_c29707_318	11	2_env_field_spray	2B	412662314	5.35E-11	0.21	-4.52	932.18	0.74	13.36	13.0987	A vs G	0	13.72	***
	Excalibur_c29707_318	11	3_env_fields_greenhouse_spray	2B	412662314	7.82E-10	0.21	-3.58	186.89	2.31	12.81	12.5449	A vs G	0	11.83	***
	Excalibur_c29707_318	11	4_env_2fields_2spawn	2B	412662314	1.3E-13	0.21	-4	164.37	3.28	14.14	13.8813	A vs G	0	11.69	***
	Excalibur_c29707_318	11	5_env_4plus_spray_greenhouse	2B	412662314	4.33E-09	0.21	-2.89	142.18	1.98	13.77	13.5093	A vs G	0	10.74	***
	Excalibur_c29707_318	11	6_env_5plus_FHBindex	2B	412662314	6.02E-08	0.21	-3.13	164.27	2.01	13.71	13.4516	A vs G	0	11.51	***
	Excalibur_c29707_318	11	6_env_5plus_incidence	2B	412662314	2.09E-11	0.21	-3.08	138.58	2.31	13.35	13.0834	A vs G	0	10.44	***
	Excalibur_c29707_318	11	6_env_5plus_point	2B	412662314	2.25E-10	0.21	-2.91	118.94	2.4	14.2	13.9431	A vs G	0	9.98	***
	Excalibur_c29707_318	11	7_env_5plus_FHBindex_incidence	2B	412662314	2.05E-09	0.21	-3.3	158.83	2.31	13.31	13.0454	A vs G	0	11.15	***
	Excalibur_c29707_318	11	7_env_5plus_incidence_point	2B	412662314	6.36E-10	0.21	-2.79	116.81	2.24	13.89	13.6246	A vs G	0	9.78	***
	Excalibur_c29707_318	11	8_env_all	2B	412662314	1.03E-11	0.21	-3.54	134.76	3.13	13.85	13.5873	A vs G	0	10.47	***
	Excalibur_c29707_318	11	Field_spray_2023	2B	412662314	0.00000158	0.21	-4.57	958.82	0.73	10.76	10.4905	A vs G	5.6E-09	16.86	***
40	Excalibur_c52772_1592	4	5_env_4plus_spray_greenhouse	3A	341284496	1.07E-08	0.13	3.85	142.18	2.42	15.26	15.0009	G vs A	2e-10	13.45	***
	Excalibur_c52772_1592	4	6_env_5plus_point	3A	341284496	1.37E-07	0.13	2.87	118.94	1.61	13.63	13.3679	G vs A	1.9E-09	11.63	***
	Excalibur_c52772_1592	4	7_env_5plus_FHBindex_incidence	3A	341284496	9.07E-08	0.13	3.48	158.83	1.77	15.33	15.0697	G vs A	3e-10	14.26	***
	Excalibur_c52772_1592	4	8_env_all	3A	341284496	1e-10	0.13	4.14	134.76	2.95	14.31	14.0494	G vs A	9e-10	12.7	***
41	IAAV6297	2	3_env_fields_greenhouse_spray	6D	399034706	9.33E-08	0.11	4.17	186.89	1.82	6.14	5.69988	C vs A	0.00035179	10.83	***
	IAAV6297	2	FHBindex_2023	6D	399034706	1.11E-11	0.11	9.92	638.92	3.01	6.42	6.03261	C vs A	0.0000177	18.34	***
42	Ku_c12469_983	1	FHBindex_2023	5A	596521018	4.79E-07	0.46	-4.26	638.92	1.42	9.18	8.9057	C vs A	3.85E-08	13.77	***
43	Kukri_c19696_60	4	2_env_field_spray	UN	1131	1.72E-07	0.42	3.25	932.18	0.55	13.73	13.4648	T vs C	0	11.68	***
	Kukri_c19696_60	4	3_env_fields_greenhouse_spray	UN	1131	1.09E-09	0.42	3.16	186.89	2.6	13.15	12.8873	T vs C	1e-10	10.05	***
	Kukri_c19696_60	4	6_env_5plus_incidence	UN	1131	1.68E-07	0.42	2.05	138.58	1.48	13.15	12.8896	T vs C	2e-10	8.66	***
	Kukri_c19696_60	4	7_env_5plus_incidence_point	UN	1131	4.22E-12	0.42	2.84	116.81	3.36	14.76	14.5064	T vs C	0	8.43	***
44	Kukri_c28117_583	1	8_env_all	5A	453344378	6.48E-07	0.28	-2.02	134.76	1.23	2.81	2.51338	T vs C	0.00348284	4.34	**
45	Kukri_rep_c110544_248	1	6_env_5plus_incidence	3A	742613091	0.00000045	0.28	2.02	138.58	1.17	2.93	2.62971	A vs G	0.00269394	4.51	**
46	RAC875_c33034_408	1	6_env_5plus_incidence	UN	1441	2.88E-07	0.22	-2.38	138.58	1.41	1.57	1.2691	T vs C	0.01518232	3.6	*
47	RAC875_c33037_578	2	5_env_4plus_spray_greenhouse	2A	742136497	1.27E-09	0.17	3.45	142.18	2.34	1.37	1.07605	T vs C	0.00079584	3.65	***
	RAC875_c33037_578	2	8_env_all	2A	742136497	4.33E-11	0.17	4.12	134.76	3.51	1.33	1.0277	T vs C	0.00143856	3.47	**
48	RAC875_c95150_286	1	Spawn_severity_2022	4A	685939389	0.00000252	0.42	-3.61	677.71	0.94	4.99	4.69503	A vs G	0.00019728	9.08	***
49	RAC875_rep_c72879_435	10	2_env_field_spray	2B	647114183	5.28E-09	0.25	3.36	932.18	0.46	2.84	2.52893	G vs A	0.00718965	6	**
	RAC875_rep_c72879_435	10	3_env_fields_greenhouse_spray	2B	647114183	1.27E-08	0.25	2.92	186.89	1.73	3.47	3.16268	G vs A	0.00289849	5.84	**
	RAC875_rep_c72879_435	10	4_env_2fields_2spawn	2B	647114183	1.13E-10	0.25	3.07	164.37	2.17	2.54	2.22838	G vs A	0.00884528	4.68	**
	RAC875_rep_c72879_435	10	5_env_4plus_spray_greenhouse	2B	647114183	1.75E-09	0.25	2.65	142.18	1.88	3.08	2.76934	G vs A	0.00321948	4.8	**
	RAC875_rep_c72879_435	10	6_env_5plus_FHBindex	2B	647114183	2.73E-07	0.25	2.29	164.27	1.21	2.67	2.35892	G vs A	0.00617981	4.8	**
	RAC875_rep_c72879_435	10	6_env_5plus_incidence	2B	647114183	5.94E-16	0.25	3.58	138.58	3.51	2.56	2.2472	G vs A	0.0060691	4.31	**
	RAC875_rep_c72879_435	10	6_env_5plus_point	2B	647114183	1.38E-09	0.25	2.46	118.94	1.93	3.22	2.90919	G vs A	0.00320576	4.48	**
	RAC875_rep_c72879_435	10	7_env_5plus_FHBindex_incidence	2B	647114183	6.8E-10	0.25	2.75	158.83	1.8	2.29	1.97701	G vs A	0.00962722	4.37	**
	RAC875_rep_c72879_435	10	7_env_5plus_incidence_point	2B	647114183	3.84E-08	0.25	2.22	116.81	1.6	2.71	2.40312	G vs A	0.00445041	4.08	**
	RAC875_rep_c72879_435	10	8_env_all	2B	647114183	5.29E-07	0.25	2.02	134.76	1.15	2.43	2.11616	G vs A	0.00666757	4.14	**
50	TA001900-1836	3	3_env_fields_greenhouse_spray	5A	559013969	0.00000047	0.12	3.38	186.89	1.3	2.12	1.80548	A vs C	0.04194289	6.55	*
	TA001900-1836	3	6_env_5plus_FHBindex	5A	559013969	1.81E-07	0.12	3.21	164.27	1.33	1.18	0.867339	A vs C	0.11153543	4.65	ns
	TA001900-1836	3	Greenhouse_spray_2023	5A	559013969	0.00000106	0.12	4.56	424.23	1.04	6.1	5.79412	A vs C	0.00000173	10.26	***
51	TA005793-0515	1	3_env_fields_greenhouse_spray	3B	470613139	8.97E-08	0.42	2.71	186.89	1.91	6.57	6.23235	C vs T	0.00000198	7.15	***
52	TA016804-1075	1	FHBindex_2023	7D	59673246	1.5E-09	0.36	5.56	638.92	2.23	0.93	0.617703	G vs A	0.08155923	4.56	ns
53	Tdurum_contig10128_1532	8	3_env_fields_greenhouse_spray	UN	1630	1.71E-07	0.19	3.38	186.89	1.89	9.68	9.39185	G vs T	2.49E-08	10.95	***
	Tdurum_contig10128_1532	8	4_env_2fields_2spawn	UN	1630	1.71E-12	0.19	4.75	164.37	4.24	10.39	10.0944	G vs T	1.54E-08	10.64	***
	Tdurum_contig10128_1532	8	5_env_4plus_spray_greenhouse	UN	1630	9.02E-09	0.19	3.2	142.18	2.23	10.41	10.1208	G vs T	2.2E-08	9.88	***
	Tdurum_contig10128_1532	8	6_env_5plus_FHBindex	UN	1630	1.03E-09	0.19	3.82	164.27	2.75	10.86	10.573	G vs T	9.2E-09	10.85	***
	Tdurum_contig10128_1532	8	6_env_5plus_incidence	UN	1630	2.39E-11	0.19	3.61	138.58	2.91	10.98	10.6943	G vs T	1.06E-08	10.03	***
	Tdurum_contig10128_1532	8	6_env_5plus_point	UN	1630	7.69E-08	0.19	2.83	118.94	2.09	11.5	11.2066	G vs T	1.9E-09	9.49	***
	Tdurum_contig10128_1532	8	7_env_5plus_incidence_point	UN	1630	1.78E-09	0.19	3.16	116.81	2.64	12.1	11.8129	G vs T	9e-10	9.66	***
	Tdurum_contig10128_1532	8	8_env_all	UN	1630	3.84E-10	0.19	3.69	134.76	3.13	12.28	12.0006	G vs T	9e-10	10.46	***
54	Tdurum_contig46828_730	2	5_env_4plus_spray_greenhouse	6B	643165761	0.00000151	0.37	-2.3	142.18	1.73	11.95	11.2457	C vs T	3e-10	8.58	***
	Tdurum_contig46828_730	2	6_env_5plus_FHBindex	6B	643165761	3.19E-07	0.37	-2.57	164.27	1.88	12.16	11.4228	C vs T	4e-10	9.29	***
55	Tdurum_contig70304_781	2	5_env_4plus_spray_greenhouse	1B	447323283	1.11E-07	0.42	2.31	142.18	1.83	4.34	4.0286	A vs G	0.00021926	5.06	***
	Tdurum_contig70304_781	2	6_env_5plus_point	1B	447323283	9.47E-07	0.42	1.9	118.94	1.49	4.53	4.22461	A vs G	0.00017898	4.73	***
56	Tdurum_contig91519_224	11	2_env_field_spray	2A	451809379	1.21E-14	0.17	6.94	932.18	1.48	15.44	13.3889	G vs T	4e-10	16.74	***
	Tdurum_contig91519_224	11	3_env_fields_greenhouse_spray	2A	451809379	2.8E-15	0.17	6	186.89	5.52	15.95	14.0479	G vs T	2e-10	15.05	***
	Tdurum_contig91519_224	11	4_env_2fields_2spawn	2A	451809379	1.06E-18	0.17	6.42	164.37	7.18	16.51	14.4235	G vs T	1e-10	14.24	***
	Tdurum_contig91519_224	11	5_env_4plus_spray_greenhouse	2A	451809379	2.05E-11	0.17	4.41	142.18	3.91	17.02	15.0366	G vs T	1e-10	13.51	***
	Tdurum_contig91519_224	11	6_env_5plus_FHBindex	2A	451809379	2.16E-11	0.17	4.75	164.27	3.93	16.01	14.1656	G vs T	2e-10	14.09	***
	Tdurum_contig91519_224	11	6_env_5plus_incidence	2A	451809379	1.65E-18	0.17	5.12	138.58	5.43	16.5	14.5763	G vs T	3e-10	13.08	***
	Tdurum_contig91519_224	11	6_env_5plus_point	2A	451809379	2.7E-14	0.17	4.55	118.94	4.98	17.18	15.1828	G vs T	0	12.49	***
	Tdurum_contig91519_224	11	7_env_5plus_FHBindex_incidence	2A	451809379	4.4E-13	0.17	4.9	158.83	4.33	15.61	13.814	G vs T	5e-10	13.64	***
	Tdurum_contig91519_224	11	7_env_5plus_incidence_point	2A	451809379	8.88E-19	0.17	5.2	116.81	6.63	16.84	14.8852	G vs T	1e-10	12.2	***
	Tdurum_contig91519_224	11	8_env_all	2A	451809379	1.4E-12	0.17	4.87	134.76	5.04	16	14.1694	G vs T	2e-10	12.79	***
	Tdurum_contig91519_224	11	Field_spray_2023	2A	451809379	0.00000165	0.17	5.69	958.82	0.97	10.01	8.85716	G vs T	6.12E-08	18.7	***
57	tplb0056h22_2113	1	7_env_5plus_FHBindex_incidence	5A	48894696	8.22E-10	0.19	3.61	158.83	2.49	11.29	11.0171	G vs A	9.1E-09	10.94	***
58	wsnp_BE404947B_Ta_2_12	2	2_env_field_spray	6B	32330663	9.3E-08	0.3	-3.18	932.18	0.46	4.63	4.32085	G vs A	0.00015109	7.35	***
	wsnp_BE404947B_Ta_2_12	2	FHBindex_2023	6B	32330663	4.81E-08	0.3	-5.11	638.92	1.73	4.63	4.31906	G vs A	0.0000909	10.69	***
59	wsnp_CAP8_c6899_3227098	1	2_env_field_spray	3B	379343163	2.12E-08	0.19	-4.04	932.18	0.55	2.42	2.12213	G vs A	0.00551318	6.23	**
60	wsnp_Ex_c12618_20079758	1	FHBindex_2023	6B	120667133	1.83E-09	0.12	-7.71	638.92	1.91	3.31	3.0162	A vs G	0.00057219	13.54	***
61	wsnp_Ex_c13357_21054802	1	FHBindex_2023	UN	2215	6.16E-07	0.08	7.17	638.92	1.2	4.05	3.75889	T vs C	0.0004221	16.68	***
62	wsnp_Ex_c14681_22747500	1	Spawn_severity_2022	3A	485596695	5.02E-07	0.23	-4.91	677.71	1.25	3.5	3.18271	G vs T	0.00253686	8.86	**
63	wsnp_Ex_c33765_42199371	3	5_env_4plus_spray_greenhouse	UN	2300	8.39E-08	0.32	-2.33	142.18	1.66	1.38	1.0816	G vs A	0.0692697	2.98	ns
	wsnp_Ex_c33765_42199371	3	6_env_5plus_point	UN	2300	7.93E-07	0.32	-1.87	118.94	1.27	1.4	1.09699	G vs A	0.05090232	2.75	ns
	wsnp_Ex_c33765_42199371	3	8_env_all	UN	2300	3.98E-08	0.32	-2.4	134.76	1.86	1.44	1.13763	G vs A	0.04583633	2.97	*
64	wsnp_Ex_c5780_10153638	1	Spawn_severity_2023	1B	26186190	8.09E-07	0.08	2.6	125.63	0.81	1.32	1.01533	G vs A	0.04127608	2.99	*
65	wsnp_Ra_c66636_64922359	1	Field_spray_2022	2A	740366281	6.01E-07	0.05	5.86	561.65	0.61	7.51	7.23351	C vs T	0.00556114	16.19	**

## Sheet: Table S4
Supplementary Table S4. Identified QTL for wheat resistance to FHB, their position in genomes, and GWAS statistics or associated SNPs
#	QTL	Chr	Pos	Start	End	arm	Associated SNP	Allele Effect	Phenotypic_variance	PVE_Percentage	R2_Percentage	R2_adj_percentage	Alleles	P_Value	Difference	Significance_Level
1	QFHB-1BS.1	1B	26186190	25316190	27056190	1BS	wsnp_Ex_c5780_10153638	2.6	125.63	0.81	1.32	1.02	G vs A	0.04127608	2.99	*
2	QFHB-1BS.2	1B	58324982	57454982	59194982	1BS	Excalibur_c17202_1833	3.29	424.23	1.27	1.26	0.95	A vs G	0.05676013	2.91	ns
3	QFHB-1BS.3	1B	133137301	132267301	134007301	1BS	AX-158540281	3.62	561.65	0.62	2.63	2.16	G vs A	0.00944316	6.3	**
4	QFHB-1BL.1	1B	447323283	446453283	448193283	1BL	Tdurum_contig70304_781	1.9-2.31	118.94-142.18	1.49-1.83	4.34-4.53	4.03-4.22	A vs G	0.00017898-0.00021926	4.73-5.06	***
5	QFHB-1BL.2	1B	488465591	487595591	489335591	1BL	AX-110571065	-2.19 to -5.56	134.76-958.82	0.85-1.84	2.42-3.64	2.12-3.34	A vs G	0.00067456-0.00287624	4.19-9.7	**-***
6	QFHB-1BL.3	1B	549792880	548922880	550662880	1BL	AX-109882902	2.62	118.94	1.42	5.74	5.37	A vs C	0.00004	7.81	***
7	QFHB-1BL.4	1B	556994553	556124553	557864553	1BL	AX-158544869	4	158.83	1.09	0.85	0.55	C vs T	0.13706409	5.01	ns
8	QFHB-2AS	2A	60078062	59838062	60318062	2AS	AX-94472219	-2.39	164.37	1.73	1.74	1.41	C vs G	0.0172386	3.38	*
9	QFHB-2AL.1	2A	451809379	451569379	452049379	2AL	Tdurum_contig91519_224	4.41-6.94	116.81-958.82	0.97-7.18	10.01-17.18	8.86-15.18	G vs T	0-6.12E-08	12.2-18.7	***
10	QFHB-2AL.2	2A	740366281	740126281	740606281	2AL	wsnp_Ra_c66636_64922359	5.86	561.65	0.61	7.51	7.23	C vs T	0.00556114	16.19	**
11	QFHB-2AL.3	2A	742136497	741896497	742376497	2AL	RAC875_c33037_578	3.45-4.12	134.76-142.18	2.34-3.51	1.33-1.37	1.03-1.08	T vs C	0.00079584-0.00143856	3.47-3.65	**-***
12	QFHB-2AL.4	2A	748441942	748201942	748681942	2AL	AX-94497666	2.46-2.78	134.76-164.37	1.5-2.35	4.72-5.06	4.43-4.77	A vs G	0.000016-0.0000161	5.66-6.24	***
13	QFHB-2AL.5	2A	748463985	748223985	748703985	2AL	AX-158572595	-2.74 to -3.96	186.89-958.82	0.81-2.01	1.08-1.26	0.78-0.96	C vs T	0.03874596-0.04266018	3.08-4.44	*
14	QFHB-2BS	2B	210259673	209469673	211049673	2BS	BobWhite_c8113_532	-2.47 to -4.31	116.81-932.18	0.6-2.79	0.05-1.41	-0.25-1.11	A vs G	0.00577399-0.63339088	0.78-4.17	ns-**
15	QFHB-2BL.1	2B	412662314	411872314	413452314	2BL	Excalibur_c29707_318	-2.79 to -4.57	116.81-958.82	0.73-3.28	10.76-14.2	10.49-13.94	A vs G	5.6E-09 to 0	9.78-16.86	***
16	QFHB-2BL.2	2B	588688399	587898399	589478399	2BL	AX-94456169	4.36	276.69	1.86	13.53	12.98	T vs C	1.22E-07	14.92	***
17	QFHB-2BL.3	2B	647114183	646324183	647904183	2BL	RAC875_rep_c72879_435	2.02-3.58	116.81-932.18	0.46-3.51	2.29-3.47	1.98-3.16	G vs A	0.00289849-0.00962722	4.08-6	**
18	QFHB-2BL.4	2B	731894245	731104245	732684245	2BL	BobWhite_c6365_965	1.96	125.63	1.52	11.4	11.12	T vs C	3.6E-09	4.66	***
19	QFHB-2DL	2D	506514581	505634581	507394581	2DL	AX-94872625	-4.88	489.35	2.41	6.46	6.18	A vs G	0.00000118	7.67	***
20	QFHB-3AS.1	3A	54879096	54549096	55209096	3AS	BobWhite_c9704_273	7.9	677.71	1.89	0	-0.30	G vs A	0.82318863	0.09	ns
21	QFHB-3AS.2	3A	61219641	60889641	61549641	3AS	BS00034334_51	-4.82	677.71	1.66	2.65	2.15	A vs C	0.01373543	6.72	*
22	QFHB-3AL.1	3A	341284496	340954496	341614496	3AL	Excalibur_c52772_1592	2.87-4.14	118.94-158.83	1.61-2.95	13.63-15.33	13.37-15.07	G vs A	0.0000000002 - 1.9E-09	11.63-14.26	***
23	QFHB-3AL.2	3A	485596695	485266695	485926695	3AL	wsnp_Ex_c14681_22747500	-4.91	677.71	1.25	3.5	3.18	G vs T	0.00253686	8.86	**
24	QFHB-3AL.3	3A	555334400	555004400	555664400	3AL	AX-111088389	-4.01	539.22	0.66	0.19	-0.11	C vs T	0.84810546	1.27	ns
25	QFHB-3AL.4	3A	700943245	700613245	701273245	3AL	AX-158523263	2.55	158.83	1.66	2.62	2.33	T vs G	0.02048065	4.57	*
26	QFHB-3AL.5	3A	743554170	743224170	743884170	3AL	and AX-109493460	5.61	561.65	2.58	10.88	10.35	G vs A	8.1e-09	9.87	***
27	QFHB-3AL.6	3A	742613091	742283091	742943091	3AL	Kukri_rep_c110544_248	2.02	138.58	1.17	2.93	2.63	A vs G	0.00269394	4.51	**
28	QFHB-3AL.7	3A	741623629	741293629	741953629	3AL	AX-109839445	-5.25	561.65	2.15	1.71	1.41	C vs G	0.00134062	3.99	**
29	QFHB-3BL	3B	548046409	547016409	549076409	3BL	AX-89363868	-2.72	142.18	1.9	1.96	1.65	G vs A	0.00356953	3.93	**
30	QFHB-3BS	3B	299598299	298568299	300628299	3BS	AX-94428728	6.53-6.56	638.92-958.82	0.85-1.26	12.83-12.9	12.43-12.52	Gvs T	0,0000000001-0,0000000002	24.65-26.34	***
31	QFHB-3BL.1	3B	379343163	378313163	380373163	3BL	wsnp_CAP8_c6899_3227098	-4.04	932.18	0.55	2.42	2.12	G vs A	0.00551318	6.23	**
32	QFHB-3BL.2	3B	470597326 / 470613139	469567326	471643139	3BL	AX-158598323 and TA005793-0515	2.28-2.6 and 2.71	138.58-164.37 and 186.89	1.53-2.36 and 1.91	6.35-6.55 and 6.57	6.07-6.26 and 6.23	A vs C and C vs T	0.00000401-0.00000819 and 0.00000198	6.13-6.57 and 7.15	***
33	QFHB-3BL.3	3B	785551568	784521568	786581568	3BL	BobWhite_c4103_79	4.38	561.65	1.13	1.95	1.66	C vs T	0.00177965	5.19	**
34	QFHB-3BL.4	3B	819366648	818336648	820396648	3BL	AX-111556997	2.88	164.37	1.15	0.14	-0.16	C vs T	0.51897676	1.55	ns
35	QFHB-4AL.1	4A	590276039	589936039	590616039	4AL	AX-109477914	5.64	932.18	0.5	12.18	11.92	A vs C	2.93E-08	19.68	***
36	QFHB-4AL.2	4A	685939389	685599389	686279389	4AL	RAC875_c95150_286	-3.61	677.71	0.94	4.99	4.70	A vs G	0.00019728	9.08	***
37	QFHB-4DS	4D	3396570	2856570	3936570	4DS	AX-89483131	5.85	677.71	2.45	8.07	7.68	A vs G	1.44E-07	11.67	***
38	QFHB-5AS	5A	48894696	48164696	49624696	5AS	tplb0056h22_2113	3.61	158.83	2.49	11.29	11.02	G vs A	9.1E-09	10.94	***
39	QFHB-5AL.1	5A	453344378	452614378	454074378	5AL	Kukri_c28117_583	-2.02	134.76	1.23	2.81	2.51	T vs C	0.00348284	4.34	**
40	QFHB-5AL.2	5A	559013969	558283969	559743969	5AL	TA001900-1836	3.21-4.56	164.27-424.23	1.04-1.33	1.18-6.1	0.87-5.79	A vs C	0.00000173-0.11153543	4.65-10.26	ns-***
41	QFHB-5AL.3	5A	559733665	559003665	560463665	5AL	AX-95100505	2.08	118.94	1.6	2.65	2.36	T vs G	0.00930337	3.78	**
42	QFHB-5AL.4	5A	567084013	566354013	567814013	5AL	AX-158585120	2.8	932.18	0.42	2.87	2.57	T vs C	0.00025925	5.3	***
43	QFHB-5AL.5	5A	571305591	570575591	572035591	5AL	AX-158584923	2.55-3.37	138.58-164.37	1.89-2.66	5.46-6.13	5.17-5.84	G vs A	7.99E-07-0.00000177	6.18-7.14	***
44	QFHB-5AL.6	5A	596521018	595791018	597251018	5AL	Ku_c12469_983	-4.26	638.92	1.42	9.18	8.91	C vs A	3.85E-08	13.77	***
45	QFHB-5BL.1	5B	595009443	594419443	595599443	5BL	AX-110366225	2.01-2.96	116.81-142.18	1.42-3.74	1.55-1.75	1.23-1.42	G vs A	0.06990167-0.09890302	2.68-3.14	ns
46	QFHB-5BL.2	5B	601336408 / 602244923	600746408	602834923	5BL	BS00022098_51 and AX-94892126	-2.7 and -2.48 to 2.85	164.27 and 118.94-164.37	1.9 and 1.62 -2.86	0.85 and 0.77-0.96	0.55 and 0.47-0.66	T vs C and T vs G	0.13571606 and 0.08789357-0.12296245	2.61 and 2.23-2.23	ns
47	QFHB-5DS	5D	75417796	75017796	75817796	5DS	AX-1585877777	2.2	164.27	1.36	9.72	9.38	C vs T	1.9E-09	8.26	***
48	QFHB-6BS.1	6B	32330663	31440663	33220663	6BS	wsnp_BE404947B_Ta_2_12	-3.18 to -5.11	638.92-932.18	0.46-1.73	4.63	4.32-4.32	G vs A	0.0000909-0.00015109	7.35-10.69	***
49	QFHB-6BS.2	6B	120667133	119777133	121557133	6BS	wsnp_Ex_c12618_20079758	-7.71	638.92	1.91	3.31	3.02	A vs G	0.00057219	13.54	***
50	QFHB-6BS.3	6B	121489135 / 121489764	120599135	122379764	6BS	AX-158529594 and BS00082086_51	-2.77 and -2.7 to -4.9	118.94 and 158.83-958.82	2.15 and 0.94 -2.04	1.39 and 1.58-1.76	1.09 and 1.21 -1.38	C vs T and G vs T	0.0294996 and 0.0158953-0.01878409	3.29 and 3.95-7.04	*
51	QFHB-6BL	6B	643165761	642275761	644055761	6BL	Tdurum_contig46828_730	-2.3to -2.57	142,18-164,27	1,73-1,88	11.95-12.16	11.25-11.42	C vs T	0,0000000003 - 0,0000000004	8.58-9.29	***
52	QFHB-6DL	6D	399034706	398724706	399344706	6DL	IAAV6297	4.17-9.92	186.89-638.92	1.82-3.01	6.14-6.42	5.70-6.03	C vs A	0.0000177 -0.00035179	10.83-18.34	***
53	QFHB-7AS	7A	24927584	24467584	25387584	7AS	AX-158591608	3.73	276.69	1.01	6.61	6.32	A vs G	0.00033016	11.91	***
54	QFHB-7DS.1	7D	59673246	59393246	59953246	7DS	TA016804-1075	5.56	638.92	2.23	0.93	0.62	G vs A	0.08155923	4.56	ns
55	QFHB-7DS.2	7D	111365704	111085704	111645704	7DS	AX-95155766	-2.86	424.23	0.94	1.93	1.63	A vs G	0.03515571	3.65	*

## Sheet: Table S5
Supplementary Table S5. Overlap of the identified QTL with QTL associated with published QTL (from 2000 to 2020)
Chr	Source_accession	Type_FHB_resistance	Confidence_interval_marker	Left_physical_position_bp	Right_physical_position_bp	PVE_or_R2	Population	Reference	SNP	SNP_Pos	QTL_Start	QTL_End	QTL	#
1B	Wangshuibai	II	GWM11 - BARC302	455992381	216036361	6.8	F5RIL (Wangshuibai/ Wheaton)	Zhou et al. [23]	Tdurum_contig70304_781	447323283	446453283	448193283	QFHB-1BL.1	1
1B	Wangshuibai	II	GWM18 - BARC181 (IWA3502)	457462998	222577490	7.6	F6RIL (Nanda2419/Wangshuibai)	Lin et al. [24]	Tdurum_contig70304_781	447323283	446453283	448193283	QFHB-1BL.1
1B	Wangshuibai	II	WMC419 - GWM18	522991574	222577490	7.1	F6RIL (Nanda2419/Wangshuibai)	Lin et al. [24]	Tdurum_contig70304_781	447323283	446453283	448193283	QFHB-1BL.1
1B	Cansas	II	GWM131 - IWA4706	459162452	348797994	16.5	F6RIL (Ritmo/Cansas)	Klahr et al. [27]	Tdurum_contig70304_781	447323283	446453283	448193283	QFHB-1BL.1
1B	Rialto	II	WPT-0705 (IWB73514) - GWM273 (GWM18)	564162746	222577490	13.4	DH (Spark (moderately resistant) /Rialto (susceptible))	Srinivasachary. et al. [30]	Tdurum_contig70304_781	447323283	446453283	448193283	QFHB-1BL.1
1B	02-5B-318	II	IWA5592 - IWB9703	448141350	307428089	9	RIL (02-5B-318/Saragolla)	Giancaspro et al. [36]	Tdurum_contig70304_781	447323283	446453283	448193283	QFHB-1BL.1
1B	NC-Neuse	III	IWA6290 - WMC419	522991574	168418366	7.8	F5RIL (NC-Neuse/AGS 2000 )	Petersen et al. [12]	Tdurum_contig70304_781	447323283	446453283	448193283	QFHB-1BL.1
1B	Wangshuibai	II	WMC419 - GWM18	522991574	222577490	7.1	F6RIL (Nanda2419/Wangshuibai)	Lin et al. [24]	AX-110571065	488465591	487595591	489335591	QFHB-1BL.2	2
1B	Biscay	II	GWM131 (WPT-3451) - GLU-B1	562375077	457085828	6.5	RIL (Apache/Biscay)	Holzapfel et al. [4]	AX-110571065	488465591	487595591	489335591	QFHB-1BL.2
1B	Romanus	II	GWM131 - GLU-B1	562375077	457085828	3	RIL (Romanus/Pirat)	Holzapfel et al. [4]	AX-110571065	488465591	487595591	489335591	QFHB-1BL.2
1B	Rialto	II	WPT-0705 (IWB73514) - GWM273 (GWM18)	564162746	222577490	13.4	DH (Spark (moderately resistant) /Rialto (susceptible))	Srinivasachary. et al. [30]	AX-110571065	488465591	487595591	489335591	QFHB-1BL.2
1B	HFZ	II	IWA4987 - IWB40887	553146165	480841645	7.1	F8RIL (HFZ/Wheaton)	Li et al. [8]	AX-110571065	488465591	487595591	489335591	QFHB-1BL.2
1B	Lyman; Wesley,Overland	II	IWA6063 - IWA3120	588629807	448300314	12.5	F2: Wesley-Fhb1-BC56	Eckard et al. [11]	AX-110571065	488465591	487595591	489335591	QFHB-1BL.2
1B	SYN1	II	IWA4556 - IWB4407	623722595	488209753	4.7	DH (SYN1/Ocoroni)	Zhu et al. [35]	AX-110571065	488465591	487595591	489335591	QFHB-1BL.2
1B	NC-Neuse	III	IWA6290 - WMC419	522991574	168418366	7.8	F5RIL (NC-Neuse/AGS 2000 )	Petersen et al. [12]	AX-110571065	488465591	487595591	489335591	QFHB-1BL.2
1B	Biscay	II	GWM131 (WPT-3451) - GLU-B1	562375077	457085828	6.5	RIL (Apache/Biscay)	Holzapfel et al. [4]	AX-109882902	549792880	548922880	550662880	QFHB-1BL.3	3
1B	Romanus	II	GWM131 - GLU-B1	562375077	457085828	3	RIL (Romanus/Pirat)	Holzapfel et al. [4]	AX-109882902	549792880	548922880	550662880	QFHB-1BL.3
1B	Rialto	II	WPT-0705 (IWB73514) - GWM273 (GWM18)	564162746	222577490	13.4	DH (Spark (moderately resistant) /Rialto (susceptible))	Srinivasachary. et al. [30]	AX-109882902	549792880	548922880	550662880	QFHB-1BL.3
1B	Wangshuibai	II	IWA775 - IWB12979	643591002	542431626	6.63	F2 (Wangshui-bai/Sy95-7)	Zhang et al. [31]	AX-109882902	549792880	548922880	550662880	QFHB-1BL.3
1B	HFZ	II	IWA4987 - IWB40887	553146165	480841645	7.1	F8RIL (HFZ/Wheaton)	Li et al. [8]	AX-109882902	549792880	548922880	550662880	QFHB-1BL.3
1B	Lyman; Wesley,Overland	II	IWA6063 - IWA3120	588629807	448300314	12.5	F2: Wesley-Fhb1-BC56	Eckard et al. [11]	AX-109882902	549792880	548922880	550662880	QFHB-1BL.3
1B	SYN1	II	IWA4556 - IWB4407	623722595	488209753	4.7	DH (SYN1/Ocoroni)	Zhu et al. [35]	AX-109882902	549792880	548922880	550662880	QFHB-1BL.3
1B	Frontana	III	WPT-9857 - WPT-2315 (WPT-669577)	595571939	547955462	7.1	DH( GK Mini ManoÂ´ and â€˜Frontanaâ€™)	Agnes et al. [10]	AX-109882902	549792880	548922880	550662880	QFHB-1BL.3
1B	IAS20*5/H567.71	III	WMC419 - (IWB9175) BS00064032_51	561883411	522991574	4.4	F7RIL (NASMA/ IAS20*5/H567.71)	He et al. [40]	AX-109882902	549792880	548922880	550662880	QFHB-1BL.3
1B	CM-82036	II	IWA4361 - IWA4939	571441189	555639681	9.7	DH (CM-82036 (resistant) /Remus (susceptible))	Buerstmayr et al. [21]	AX-158544869	556994553	556124553	557864553	QFHB-1BL.4	4
1B	Biscay	II	GWM131 (WPT-3451) - GLU-B1	562375077	457085828	6.5	RIL (Apache/Biscay)	Holzapfel et al. [4]	AX-158544869	556994553	556124553	557864553	QFHB-1BL.4
1B	Romanus	II	GWM131 - GLU-B1	562375077	457085828	3	RIL (Romanus/Pirat)	Holzapfel et al. [4]	AX-158544869	556994553	556124553	557864553	QFHB-1BL.4
1B	Rialto	II	WPT-0705 (IWB73514) - GWM273 (GWM18)	564162746	222577490	13.4	DH (Spark (moderately resistant) /Rialto (susceptible))	Srinivasachary. et al. [30]	AX-158544869	556994553	556124553	557864553	QFHB-1BL.4
1B	Wangshuibai	II	IWA775 - IWB12979	643591002	542431626	6.63	F2 (Wangshui-bai/Sy95-7)	Zhang et al. [31]	AX-158544869	556994553	556124553	557864553	QFHB-1BL.4
1B	Lyman; Wesley,Overland	II	IWA6063 - IWA3120	588629807	448300314	12.5	F2: Wesley-Fhb1-BC56	Eckard et al. [11]	AX-158544869	556994553	556124553	557864553	QFHB-1BL.4
1B	SYN1	II	IWA4556 - IWB4407	623722595	488209753	4.7	DH (SYN1/Ocoroni)	Zhu et al. [35]	AX-158544869	556994553	556124553	557864553	QFHB-1BL.4
1B	Frontana	III	WPT-9857 - WPT-2315 (WPT-669577)	595571939	547955462	7.1	DH( GK Mini ManoÂ´ and â€˜Frontanaâ€™)	Agnes et al. [10]	AX-158544869	556994553	556124553	557864553	QFHB-1BL.4
1B	IAS20*5/H567.71	III	WMC419 - (IWB9175) BS00064032_51	561883411	522991574	4.4	F7RIL (NASMA/ IAS20*5/H567.71)	He et al. [40]	AX-158544869	556994553	556124553	557864553	QFHB-1BL.4
1B	F201R	II	WPT-8744 - WPT-4325	47626051	26630825	18.7	F5RIL (Patterson/F201R)	Shen et al. [22]	wsnp_Ex_c5780_10153638	26186190	25316190	27056190	QFHB-1BS.1	5
1B	Naxos	II	WMC406 - WMC619 (WPT-2230)	38575713	7468306	2.8	F6RIL ( SHA3/CBRD /Naxos)	Lu et al. [9]	wsnp_Ex_c5780_10153638	26186190	25316190	27056190	QFHB-1BS.1
1B	Arina	II	TPT-5080 (WPT-1603) - WPT-6117	139071276	12794767	5.6	F5RIL (Capo/Arina)	Buerstmayr et al. [34]	wsnp_Ex_c5780_10153638	26186190	25316190	27056190	QFHB-1BS.1
1B	TMP16315	II	(IWB26242) EXCALIBUR_C415_844 - TDURUM_CONTIG100292_228	25812556	22702272	9.3	DH (TMP16315/AC Ultima)	Dhariwal et al. [16]	wsnp_Ex_c5780_10153638	26186190	25316190	27056190	QFHB-1BS.1
1B	Lynx	II	WPT-4325 - GWM18	222577490	47626051	12	F7RIL (Dream/Lynx)	Schmolke et al. [26]	Excalibur_c17202_1833	58324982	57454982	59194982	QFHB-1BS.2	6
1B	Arina	II	BARC119 - GWM18	222577490	53059799	9	DH (Arina/Riband)	Draeger et al. [28]	Excalibur_c17202_1833	58324982	57454982	59194982	QFHB-1BS.2
1B	RL4137	II	WPT-4325 - IWB24786	396595736	47626051	9.1	F9RIL (RL4137/Timgalen)	Srinivasachary. et al. [29]	Excalibur_c17202_1833	58324982	57454982	59194982	QFHB-1BS.2
1B	Arina	II	TPT-5080 (WPT-1603) - WPT-6117	139071276	12794767	5.6	F5RIL (Capo/Arina)	Buerstmayr et al. [34]	Excalibur_c17202_1833	58324982	57454982	59194982	QFHB-1BS.2
1B	Everest	III	IWB63352 - IWB8804	412895506	56313860	7.7	DH (Everest/WB-Cedar)	Lemes da Silva et al. [18]	Excalibur_c17202_1833	58324982	57454982	59194982	QFHB-1BS.2
1B	Lynx	II	WPT-4325 - GWM18	222577490	47626051	12	F7RIL (Dream/Lynx)	Schmolke et al. [26]	AX-158540281	133137301	132267301	134007301	QFHB-1BS.3	7
1B	Arina	II	BARC119 - GWM18	222577490	53059799	9	DH (Arina/Riband)	Draeger et al. [28]	AX-158540281	133137301	132267301	134007301	QFHB-1BS.3
1B	RL4137	II	WPT-4325 - IWB24786	396595736	47626051	9.1	F9RIL (RL4137/Timgalen)	Srinivasachary. et al. [29]	AX-158540281	133137301	132267301	134007301	QFHB-1BS.3
1B	Arina	II	TPT-5080 (WPT-1603) - WPT-6117	139071276	12794767	5.6	F5RIL (Capo/Arina)	Buerstmayr et al. [34]	AX-158540281	133137301	132267301	134007301	QFHB-1BS.3
1B	Everest	II	IWB10703 - GWM582	344771685	59539605	10.11	DH (Everest/WB-Cedar)	Lemes da Silva et al. [18]	AX-158540281	133137301	132267301	134007301	QFHB-1BS.3
1B	Everest	III	IWB63352 - IWB8804	412895506	56313860	7.7	DH (Everest/WB-Cedar)	Lemes da Silva et al. [18]	AX-158540281	133137301	132267301	134007301	QFHB-1BS.3
2A	PI 41025	II	IWA1103 - GWM473 (IWB29111)	534934262	341921066	8	F8RIL (Ben/PI41025)	Zhang et al. [48]	Tdurum_contig91519_224	451809379	451569379	452049379	QFHB-2AL.1	8
2A	Wangshuibai	II	MAG1811 (IWA3752) - MAG3080	771679632	734259746	10	RIL (Nanda2419/Wangshuibai)	Ma et al. [45]	wsnp_Ra_c66636_64922359	740366281	740126281	740606281	QFHB-2AL.2	9
2A	Naxos	II	GWM328 - GDM93	760575587	584228003	4.4	F6RIL (SHA3/CBRD /Naxos)	Lu et al. [9]	wsnp_Ra_c66636_64922359	740366281	740126281	740606281	QFHB-2AL.2
2A	Wangshuibai	II	MAG1811 (IWA3752) - MAG3080	771679632	734259746	10	RIL (Nanda2419/Wangshuibai)	Ma et al. [45]	RAC875_c33037_578	742136497	741896497	742376497	QFHB-2AL.3	10
2A	Naxos	II	GWM328 - GDM93	760575587	584228003	4.4	F6RIL (SHA3/CBRD /Naxos)	Lu et al. [9]	RAC875_c33037_578	742136497	741896497	742376497	QFHB-2AL.3
2A	Wangshuibai	II	MAG1811 (IWA3752) - MAG3080	771679632	734259746	10	RIL (Nanda2419/Wangshuibai)	Ma et al. [45]	AX-94497666	748441942	748201942	748681942	QFHB-2AL.4	11
2A	Naxos	II	GWM328 - GDM93	760575587	584228003	4.4	F6RIL (SHA3/CBRD /Naxos)	Lu et al. [9]	AX-94497666	748441942	748201942	748681942	QFHB-2AL.4
2A	Wangshuibai	II	MAG1811 (IWA3752) - MAG3080	771679632	734259746	10	RIL (Nanda2419/Wangshuibai)	Ma et al. [45]	AX-158572595	748463985	748223985	748703985	QFHB-2AL.5	12
2A	Naxos	II	GWM328 - GDM93	760575587	584228003	4.4	F6RIL (SHA3/CBRD /Naxos)	Lu et al. [9]	AX-158572595	748463985	748223985	748703985	QFHB-2AL.5
2A	T.macha	II	IWB57588 - IWA4026	83927350	57902578	11.5	BC2F3 (T.macha/Furore)	Buerstmayr et al. [47]	AX-94472219	60078062	59838062	60318062	QFHB-2AS	13
2A	Arina	II	WPT-8490 (IWB17861) - TPT-8937 (WMC296)	80871933	30156122	6.5	F5RIL (Capo/Arina)	Buerstmayr et al. [34]	AX-94472219	60078062	59838062	60318062	QFHB-2AS
2A	Wheaton	II	WMC522 - WMC296	80871933	59546782	7.05	RIL (Wheaton (PI 469271) /Sapporo Haru Komungi Jugo (PI 81791))	Eckard et al. [49]	AX-94472219	60078062	59838062	60318062	QFHB-2AS
2B	Renan	II	GWM148 - GWM388 (IWA671)	435341981	100847972	12	F7RIL (Renan (resistant) /Recital (susceptible))	Gervais et al. [43]	Excalibur_c29707_318	412662314	411872314	413452314	QFHB-2BL.1	14
2B	Strongfield	II	WMC592 - BARC128	523788585	363765467	26	DH (strongfield/blackbird)	Somers et al. [53]	Excalibur_c29707_318	412662314	411872314	413452314	QFHB-2BL.1
2B	NW87	II	WMC474 - WMC499	594444111	172687189	17.9	RIL (Nanda2419/Wangshuibai)	Xue et al. [57]	Excalibur_c29707_318	412662314	411872314	413452314	QFHB-2BL.1
2B	Truman winter wheat	II	IWB59746 - IWA2349	437010168	239646059	16.1	F9RIL (Truman/MO 94-317)	Islam et al. [37]	Excalibur_c29707_318	412662314	411872314	413452314	QFHB-2BL.1
2B	NW87	II	WMC474 - WMC499	594444111	172687189	17.9	RIL (Nanda2419/Wangshuibai)	Xue et al. [57]	AX-94456169	588688399	587898399	589478399	QFHB-2BL.2	15
2B	FL62R1	II	(IWB30356) EXCALIBUR_REP_C108662_132 - (IWB55767) RAC875_C25277_324	682039430	477401746	16.2	DH (FL62R1/Stettler)	Zhang et al. [15]	AX-94456169	588688399	587898399	589478399	QFHB-2BL.2
2B	FL62R1	II	(IWB73199) TDURUM_CONTIG7144_602 - (IWA3786) WSNP_EX_C41558_48356869	635206996	544765689	5.7	DH (FL62R1/Stettler)	Zhang et al. [15]	AX-94456169	588688399	587898399	589478399	QFHB-2BL.2
2B	Nanda2419	II	GWM47 - WMC499	685759255	594444111	7	F6RIL (Nanda2419/Wangshuibai)	Lin et al. [24]	RAC875_rep_c72879_435	647114183	646324183	647904183	QFHB-2BL.3	16
2B	Frontana	II	GWM120 - IWB47198	680576501	615792377	7.8	DH (Frontana/Remus)	Szabo-Hever et al. [60]	RAC875_rep_c72879_435	647114183	646324183	647904183	QFHB-2BL.3
2B	Naxos	II	WMC441 - MAG548	687248396	598064318	9.4	F6RIL (SHA3/CBRD /Naxos)	Lu et al. [9]	RAC875_rep_c72879_435	647114183	646324183	647904183	QFHB-2BL.3
2B	Wheaton	II	BARC101 - WMC317	783892175	621466416	3.91	RIL (Wheaton (PI 469271) / Sapporo Haru Komungi Jugo (PI 81791))	Eckard et al. [49]	RAC875_rep_c72879_435	647114183	646324183	647904183	QFHB-2BL.3
2B	FL62R1	II	(IWB30356) EXCALIBUR_REP_C108662_132 - (IWB55767) RAC875_C25277_324	682039430	477401746	16.2	DH (FL62R1/Stettler)	Zhang et al. [15]	RAC875_rep_c72879_435	647114183	646324183	647904183	QFHB-2BL.3
2B	Naxos	III	WMC441 - WPT-9350 (IWB45652)	655604398	598064318	5.2	F6RIL (SHA3/CBRD /Naxos)	Lu et al. [9]	RAC875_rep_c72879_435	647114183	646324183	647904183	QFHB-2BL.3
2B	Wheaton	II	BARC101 - WMC317	783892175	621466416	3.91	RIL (Wheaton (PI 469271) / Sapporo Haru Komungi Jugo (PI 81791))	Eckard et al. [49]	BobWhite_c6365_965	731894245	731104245	732684245	QFHB-2BL.4	17
2B	Renan	II	GWM148 - GWM388 (IWA671)	435341981	100847972	12	F7RIL (Renan (resistant) /Recital (susceptible))	Gervais et al. [43]	BobWhite_c8113_532	210259673	209469673	211049673	QFHB-2BS	18
2B	NW87	II	WMC474 - WMC499	594444111	172687189	17.9	RIL (Nanda2419/Wangshuibai)	Xue et al. [57]	BobWhite_c8113_532	210259673	209469673	211049673	QFHB-2BS
2D	CJ 9306	II	GWM157 - WMC41	577440661	470232616	15.5	F7RIL (Veery/CJ 9306)	Jiang et al. [2]	AX-94872625	506514581	505634581	507394581	QFHB-2DL	19
2D	Sumai 3	II	GWM157 - BARC228	570404004	470232616	18	DH (Sumai 3/Gamenya)	Handa et al. [67]	AX-94872625	506514581	505634581	507394581	QFHB-2DL
2D	Art	II	(IWB44200) SNP6080 - (IWB16517) SNP3166	589239679	488644774	12.6	DH (Art/Everest)	Clinesmith et al. [76]	AX-94872625	506514581	505634581	507394581	QFHB-2DL
3A	F201R	II	GWM674 - BARC67	464322941	214142660	13	F5RIL (Patterson/F201R)	Shen et al. [22]	Excalibur_c52772_1592	341284496	340954496	341614496	QFHB-3AL.1	20
3A	Heyne	II	BARC86 - WMC428	597542472	54342179	14	RIL (Heyne/Trego)	Zhang et al. [82]	Excalibur_c52772_1592	341284496	340954496	341614496	QFHB-3AL.1
3A	Baishanyehuang	II	WMC651 (BARC19) - BARC356	438031841	172835094	4.8	F6RIL (Baishanyuehuang/Jagger)	Zhang et al. [83]	Excalibur_c52772_1592	341284496	340954496	341614496	QFHB-3AL.1
3A	Israel A	II	BARC45 - BARC67	464322941	54474630	22	F6BC1 (Mt. Gerizim #36/Helidur)	Buerstmayr et al. [84]	Excalibur_c52772_1592	341284496	340954496	341614496	QFHB-3AL.1
3A	HcD	II	CFA2134 - GWM2	509536910	60200997	7.5	F5RIL (HCD/Jagger)	Cai et al. [70]	Excalibur_c52772_1592	341284496	340954496	341614496	QFHB-3AL.1
3A	Heyne	II	BARC86 - WMC428	597542472	54342179	14	RIL (Heyne/Trego)	Zhang et al. [82]	wsnp_Ex_c14681_22747500	485596695	485266695	485926695	QFHB-3AL.2	21
3A	HcD	II	CFA2134 - GWM2	509536910	60200997	7.5	F5RIL (HCD/Jagger)	Cai et al. [70]	wsnp_Ex_c14681_22747500	485596695	485266695	485926695	QFHB-3AL.2
3A	Heyne	II	BARC86 - WMC428	597542472	54342179	14	RIL (Heyne/Trego)	Zhang et al. [82]	AX-111088389	555334400	555004400	555664400	QFHB-3AL.3	22
3A	Overland	II	IWA2153 - IWA3198	572321465	507469938	6.5	F2: Wesley-Fhb1-BC56	Eckard et al. [11]	AX-111088389	555334400	555004400	555664400	QFHB-3AL.3
3A	C615	II	(IWB10468) BS00070511_51 - (IWA4075) WSNP_EX_C5047_8963671	560680682	543178759	6.1	RIL (C615/Yangmai 13)	Yi et al. [14]	AX-111088389	555334400	555004400	555664400	QFHB-3AL.3
3A	Forno	II	WMC264 - GWM155	702961806	625789640	10	F5RIL (Arina (resistant) /Forno (susceptible))	Paillard et al. [25]	AX-158523263	700943245	700613245	701273245	QFHB-3AL.4	23
3A	Renan	II	IWB43218 - IWA2870	743757924	722210346	6.2	F7RIL (Renan (resistant) /Recital (susceptible) )	Gervais et al. [43]	AX-109839445 and AX-109493460	741623629/743554170	741293629	743884170	QFHB-3AL.5	24
3A	Renan	II	IWB43218 - IWA2870	743757924	722210346	6.2	F7RIL (Renan (resistant) /Recital (susceptible) )	Gervais et al. [43]	Kukri_rep_c110544_248	742613091	742283091	742943091	QFHB-3AL.6	25
3A	Dic-3A	II	CDO460 - GWM674	214142660	25493969	37	RIL (Langdon-16 (LDN-16)/ LDN (Dic-3A))	Otto et al. [77]	BobWhite_c9704_273	54879096	54549096	55209096	QFHB-3AS.1	26
3A	LDN	II	FCP401 (BARC45) - XFCP397(XFCP401)	72414518	54474809	38	RIL (LDN/LDN-DIC)	Chen et al. [80]	BobWhite_c9704_273	54879096	54549096	55209096	QFHB-3AS.1
3A	Heyne	II	BARC86 - WMC428	597542472	54342179	14	RIL (Heyne/Trego)	Zhang et al. [82]	BobWhite_c9704_273	54879096	54549096	55209096	QFHB-3AS.1
3A	Israel A	II	BARC45 - BARC67	464322941	54474630	22	F6BC1 (Mt. Gerizim #36/Helidur)	Buerstmayr et al. [84]	BobWhite_c9704_273	54879096	54549096	55209096	QFHB-3AS.1
3A	LDN	II	GWM2 - BARC45	60200997	54474630	38	RIL (Langdon (LDN) /Israel-A (ISA))	Zhu et al. [85]	BobWhite_c9704_273	54879096	54549096	55209096	QFHB-3AS.1
3A	Dic-3A	II	CDO460 - GWM674	214142660	25493969	37	RIL (Langdon-16 (LDN-16)/ LDN (Dic-3A))	Otto et al. [77]	BS00034334_51	61219641	60889641	61549641	QFHB-3AS.2	27
3A	LDN	II	FCP401 (BARC45) - XFCP397(XFCP401)	72414518	54474809	38	RIL (LDN/LDN-DIC)	Chen et al. [80]	BS00034334_51	61219641	60889641	61549641	QFHB-3AS.2
3A	Spark	II	BARC19 - GWM2	310747065	60200997	7.6	DH (Spark (moderately resistant) / Rialto (susceptible))	Srinivasachary. et al. [30]	BS00034334_51	61219641	60889641	61549641	QFHB-3AS.2
3A	Heyne	II	BARC86 - WMC428	597542472	54342179	14	RIL (Heyne/Trego)	Zhang et al. [82]	BS00034334_51	61219641	60889641	61549641	QFHB-3AS.2
3A	Israel A	II	BARC45 - BARC67	464322941	54474630	22	F6BC1 (Mt. Gerizim #36/Helidur)	Buerstmayr et al. [84]	BS00034334_51	61219641	60889641	61549641	QFHB-3AS.2
3A	HcD	II	CFA2134 - GWM2	509536910	60200997	7.5	F5RIL (HCD/Jagger)	Cai et al. [70]	BS00034334_51	61219641	60889641	61549641	QFHB-3AS.2
3A	LDN	II	WGC501 - WGC510	83731841	58071004	38	RIL (Langdon (LDN) /Israel-A (ISA))	Zhu et al. [85]	BS00034334_51	61219641	60889641	61549641	QFHB-3AS.2
3A	DT707	II	(IWB34591) IAAV2646 - (IWB72544) TDURUM_CONTIG56960_109	106434846	56676186	12.2	DH (Strongfield/Blackbird )	Sari et al. [17]	BS00034334_51	61219641	60889641	61549641	QFHB-3AS.2
3B	Renan	II	IWA6297 - IWB74795	671998604	544110747	10.5	F7RIL (Renan (resistant) /Recital (susceptible))	Gervais et al. [43]	AX-89363868	548046409	547016409	549076409	QFHB-3BL	28
3B	Arina	II	CFA2134 - GWM131	604774107	505045149	6.3	F5RIL (Arina (resistant) /Forno (susceptible))	Paillard et al. [25]	AX-89363868	548046409	547016409	549076409	QFHB-3BL
3B	Stoa	II	WMC625 - WMC787	683107885	245358695	12.4	F5RIL (Sumai 3/Stoa)	Zhang et al. [54]	AX-89363868	548046409	547016409	549076409	QFHB-3BL
3B	Wangshuibai	II	GWM376 - BARC164	586521851	389518203	8.1	F6RIL ( Wangshuibai/Wheaton)	Yu et al. [38]	AX-89363868	548046409	547016409	549076409	QFHB-3BL
3B	Arina	II	WPT-10323 (IWA3504) - WPT-7688 (WPT-1171)	703993208	457976129	6.4	F5RIL (Capo/Arina)	Buerstmayr et al. [34]	AX-89363868	548046409	547016409	549076409	QFHB-3BL
3B	Zhoumai-27	II	GWM264 (IWA4412) - WMC827 (IWB73083)	585606294	79128842	7.29	F2 (Zhoumai-27/Shengxuani-6)	Shah et al. [102]	AX-89363868	548046409	547016409	549076409	QFHB-3BL
3B	Zhoumai-27	II	GWM376 - WMC787 (IWB7501)	651738262	389518203	7.3	F2 (Zhoumai-27/Shengxuani-6)	Shah et al. [102]	AX-89363868	548046409	547016409	549076409	QFHB-3BL
3B	Wangshuibai	III	GWM376 - BARC164	586521810	389518203	12.2	F6RIL (Wangshuibai/Wheaton)	Yu et al. [38]	AX-89363868	548046409	547016409	549076409	QFHB-3BL
3B	Wangshuibai	II	GWM285 - GWM376	389518203	273054081	15.7	F7RIL (Wangshuibai/Alondra)	Zhang et al. [90]	wsnp_CAP8_c6899_3227098	379343163	378313163	380373163	QFHB-3BL.1	29
3B	Stoa	II	WMC625 - WMC787	683107885	245358695	12.4	F5RIL (Sumai 3/Stoa)	Zhang et al. [54]	wsnp_CAP8_c6899_3227098	379343163	378313163	380373163	QFHB-3BL.1
3B	Apache	II	CFA2134 - GWM566	505045149	77721464	2.1	RIL (Apache/Biscay)	Holzapfel et al. [4]	wsnp_CAP8_c6899_3227098	379343163	378313163	380373163	QFHB-3BL.1
3B	Baishanyehuang	II	WMC307 - GWM566	430139728	77721464	8.1	F6RIL (Baishanyuehuang/Jagger)	Zhang et al. [83]	wsnp_CAP8_c6899_3227098	379343163	378313163	380373163	QFHB-3BL.1
3B	Truman winter wheat	II	IWA2662 - IWA2329	465931216	95150976	7.3	F9RIL (Truman/MO 94-317)	Islam et al. [37]	wsnp_CAP8_c6899_3227098	379343163	378313163	380373163	QFHB-3BL.1
3B	Truman winter wheat	II	IWA1863 - WMC307	430139728	136484754	10.2	F9RIL (Truman/MO 94-317)	Islam et al. [37]	wsnp_CAP8_c6899_3227098	379343163	378313163	380373163	QFHB-3BL.1
3B	Zhoumai-27	II	GWM264 (IWA4412) - WMC827 (IWB73083)	585606294	79128842	7.29	F2 (Zhoumai-27/Shengxuani-6)	Shah et al. [102]	wsnp_CAP8_c6899_3227098	379343163	378313163	380373163	QFHB-3BL.1
3B	Truman winter wheat	III	IWA1863 - WMC307	430139728	136484754	10.3	F9RIL (Truman/MO 94-317)	Islam et al. [37]	wsnp_CAP8_c6899_3227098	379343163	378313163	380373163	QFHB-3BL.1
3B	Stoa	II	WMC625 - WMC787	683107885	245358695	12.4	F5RIL (Sumai 3/Stoa)	Zhang et al. [54]	AX-158598323 and TA005793-0515	470597326 / 470613139	469567326	471643139	QFHB-3BL.2	30
3B	Apache	II	CFA2134 - GWM566	505045149	77721464	2.1	RIL (Apache/Biscay)	Holzapfel et al. [4]	AX-158598323 and TA005793-0515	470597326 / 470613139	469567326	471643139	QFHB-3BL.2
3B	Wangshuibai	II	GWM376 - BARC164	586521851	389518203	8.1	F6RIL ( Wangshuibai/Wheaton)	Yu et al. [38]	AX-158598323 and TA005793-0515	470597326 / 470613139	469567326	471643139	QFHB-3BL.2
3B	HcD	II	WMC777 (WPT-2091) - IWA6086	486379255	411292113	6.6	F5RIL (HCD Ã— Jagger)	Cai et al. [70]	AX-158598323 and TA005793-0515	470597326 / 470613139	469567326	471643139	QFHB-3BL.2
3B	Arina	II	WPT-10323 (IWA3504) - WPT-7688 (WPT-1171)	703993208	457976129	6.4	F5RIL (Capo/Arina)	Buerstmayr et al. [34]	AX-158598323 and TA005793-0515	470597326 / 470613139	469567326	471643139	QFHB-3BL.2
3B	Zhoumai-27	II	GWM264 (IWA4412) - WMC827 (IWB73083)	585606294	79128842	7.29	F2 (Zhoumai-27/Shengxuani-6)	Shah et al. [102]	AX-158598323 and TA005793-0515	470597326 / 470613139	469567326	471643139	QFHB-3BL.2
3B	Zhoumai-27	II	GWM376 - WMC787 (IWB7501)	651738262	389518203	7.3	F2 (Zhoumai-27/Shengxuani-6)	Shah et al. [102]	AX-158598323 and TA005793-0515	470597326 / 470613139	469567326	471643139	QFHB-3BL.2
3B	Wangshuibai	III	GWM376 - BARC164	586521810	389518203	12.2	F6RIL (Wangshuibai/Wheaton)	Yu et al. [38]	AX-158598323 and TA005793-0515	470597326 / 470613139	469567326	471643139	QFHB-3BL.2
3B	TMP16315	II	(IWA3454) RAC875_C7158_687-BS00074688_51 - (IWA7938)WSNP_EX_C33879_42293206	796546269	779535727	10.5	DH (TMP16315/AC Ultima)	Dhariwal et al. [16]	BobWhite_c4103_79	785551568	784521568	786581568	QFHB-3BL.3	31
3B	Wangshuibai	II	GWM285 - GWM376	389518203	273054081	15.7	F7RIL (Wangshuibai/Alondra)	Zhang et al. [90]	AX-94428728	299598299	298568299	300628299	QFHB-3BS	32
3B	Stoa	II	WMC625 - WMC787	683107885	245358695	12.4	F5RIL (Sumai 3/Stoa)	Zhang et al. [54]	AX-94428728	299598299	298568299	300628299	QFHB-3BS
3B	Apache	II	CFA2134 - GWM566	505045149	77721464	2.1	RIL (Apache/Biscay)	Holzapfel et al. [4]	AX-94428728	299598299	298568299	300628299	QFHB-3BS
3B	Baishanyehuang	II	WMC307 - GWM566	430139728	77721464	8.1	F6RIL (Baishanyuehuang/Jagger)	Zhang et al. [83]	AX-94428728	299598299	298568299	300628299	QFHB-3BS
3B	Truman winter wheat	II	IWA2662 - IWA2329	465931216	95150976	7.3	F9RIL (Truman/MO 94-317)	Islam et al. [37]	AX-94428728	299598299	298568299	300628299	QFHB-3BS
3B	Truman winter wheat	II	IWA1863 - WMC307	430139728	136484754	10.2	F9RIL (Truman/MO 94-317)	Islam et al. [37]	AX-94428728	299598299	298568299	300628299	QFHB-3BS
3B	Zhoumai-27	II	GWM264 (IWA4412) - WMC827 (IWB73083)	585606294	79128842	7.29	F2 (Zhoumai-27/Shengxuani-6)	Shah et al. [102]	AX-94428728	299598299	298568299	300628299	QFHB-3BS
3B	Truman winter wheat	III	IWA1863 - WMC307	430139728	136484754	10.3	F9RIL (Truman/MO 94-317)	Islam et al. [37]	AX-94428728	299598299	298568299	300628299	QFHB-3BS
4A	Frontana	II	GWM937 (GWM894) - GWM610	613766569	580661873	9	DH (Frontana/Remus)	Szabo-Hever et al. [60]	AX-109477914	590276039	589936039	590616039	QFHB-4AL.1	33
4A	Nc-neuse	III	BARC170 - IWA2900	607887516	544891146	11.5	F5RIL (NC-Neuse/AGS 2000)	Petersen et al. [12]	AX-109477914	590276039	589936039	590616039	QFHB-4AL.1
4A	DH181	II	WMC718 - WMC262	691143494	661651983	5	DH (DH181 (FHB resistant) /AC Foremost (FHB susceptible))	Yang et al. [65]	RAC875_c95150_286	685939389	685599389	686279389	QFHB-4AL.2	34
4A	Frontana	II	WPT-800509 (IWB51902) - WPT-2780 (WPT-7168)	716137490	673072944	14.6	DH (GK Mini Mano/Frontana)	Agnes et al. [10]	RAC875_c95150_286	685939389	685599389	686279389	QFHB-4AL.2
4A	Kenyon	II	BARC246 - WMC262	691143494	646783699	11.6	F9RIL (Kenyon /86ISMN2137)	McCartney et al. [72]	RAC875_c95150_286	685939389	685599389	686279389	QFHB-4AL.2
5A	Frontana	II	GWM129 - BARC197	492893739	205213423	8.8	DH (Frontana (partially resistant) /Remus (susceptible))	Steiner et al. [107]	Kukri_c28117_583	453344378	452614378	454074378	QFHB-5AL.1	35
5A	Wangshuibai	II	GWM186 - GWM156	471711155	450158865	6.4	F7RIL (Wangshuibai/Annong 8455)	Ma et al. 2006[44]	Kukri_c28117_583	453344378	452614378	454074378	QFHB-5AL.1
5A	Line 685	II	BARC100 - BARC141	468936035	444924286	13.6	DH (Line 685/Avle)	Lu et al. [58]	Kukri_c28117_583	453344378	452614378	454074378	QFHB-5AL.1
5A	PI277012	II	BARC180 - GWM186	471711155	350267183	20	DH (PI277012/Grandin)	Chu et al. [108]	Kukri_c28117_583	453344378	452614378	454074378	QFHB-5AL.1
5A	BGRC3487	II	WPT-5588 - WPT-0958	473238279	414167609	8.1	F2RIL (BGRC3487/2*DT735)	Ruan et al. [32]	Kukri_c28117_583	453344378	452614378	454074378	QFHB-5AL.1
5A	Frontana	II	GWM129 - GWM617 (IWB9777)	524242522	205213423	4.7	DH (Frontana/Remus)	Szabo-Hever et al. [60]	Kukri_c28117_583	453344378	452614378	454074378	QFHB-5AL.1
5A	Baishanyehuang	II	GWM304 - BARC141	468936035	105433775	4.5	F6RIL (Baishanyuehuang/Jagger)	Zhang et al. [83]	Kukri_c28117_583	453344378	452614378	454074378	QFHB-5AL.1
5A	DT707	II	(IWA5884) WSNP_JD_C1796_2496653 - (IWB72315) TDURUM_CONTIG53501_505	457522475	439555947	6.4	DH (DT707/DT696)	Sari et al. [17]	Kukri_c28117_583	453344378	452614378	454074378	QFHB-5AL.1
5A	Wangshuibai	III	GWM186 - GWM156	471711127	450158865	12.4	F7RIL (Wangshuibai/Annong 8455)	Ma et al. 2006[44]	Kukri_c28117_583	453344378	452614378	454074378	QFHB-5AL.1
5A	PI277012	III	BARC180 - GWM186	471711127	350267145	16	DH (PI277012/Grandin)	Chu et al. [108]	Kukri_c28117_583	453344378	452614378	454074378	QFHB-5AL.1
5A	Naxos	III	WMC489 - WPT-8226 (WPT-1422)	488627247	35190120	10.8	F6RIL (SHA3/CBRD /Naxos)	Lu et al. [9]	Kukri_c28117_583	453344378	452614378	454074378	QFHB-5AL.1
5A	Everest	III	IWA3975 - IWB60657	456036709	414165093	13.86	DH (Everest/WB-Cedar)	Lemes da Silva et al. [18]	Kukri_c28117_583	453344378	452614378	454074378	QFHB-5AL.1
5A	Arina	II	IWA4220 - IWB66227	598243913	586605581	8.7	F5RIL ( Arina (resistant) /Forno (susceptible))	Paillard et al. [25]	Ku_c12469_983	596521018	595791018	597251018	QFHB-5AL.6	36
5A	Soru#1	II	(IWB38320) KU_C12469_983 - (IWB34927) IAAV4799	598666287	596520995	4.5	F6RIL (Soru#1/Naxos)	He et al. [50]	Ku_c12469_983	596521018	595791018	597251018	QFHB-5AL.6
5A	W14	II	BARC117 - BARC186	85268174	46561958	16	DH (W14/Pion2684)	Chen et al. [93]	tplb0056h22_2113	48894696	48164696	49624696	QFHB-5AS	37
5A	HFZ	II	BARC186 - BARC117	85268174	46561958	6.9	F8RIL (HFZ/Wheaton)	Li et al. [8]	tplb0056h22_2113	48894696	48164696	49624696	QFHB-5AS
5A	Frontana	II	GWM205 - GWM304	105433775	22719177	12.2	DH (GK Mini Mano/Frontana)	Agnes et al. [10]	tplb0056h22_2113	48894696	48164696	49624696	QFHB-5AS
5A	Overland	II	IWA1253 (IWA7130)-IWA8154	430246218	41427519	7.5	F2: Wesley-Fhb1-BC56	Eckard et al. [11]	tplb0056h22_2113	48894696	48164696	49624696	QFHB-5AS
5A	Luke	II	IWB38074 - IWB75108	48894719	42103675	9.8	F6RIL (Luke/AQ)	Ren et al. [13]	tplb0056h22_2113	48894696	48164696	49624696	QFHB-5AS
5A	W14	III	BARC117 - BARC186	85268174	46561955	8	DH (W14/ Pion2684)	Chen et al. [93]	tplb0056h22_2113	48894696	48164696	49624696	QFHB-5AS
5A	CJ 9306	III	GWM425 - BARC186	329731812	46561955	5.2	F7RIL (Veery/CJ 9306)	Jiang et al. [19]	tplb0056h22_2113	48894696	48164696	49624696	QFHB-5AS
5A	Naxos	III	WMC489 - WPT-8226 (WPT-1422)	488627247	35190120	10.8	F6RIL (SHA3/CBRD /Naxos)	Lu et al. [9]	tplb0056h22_2113	48894696	48164696	49624696	QFHB-5AS
5B	Ernie	II	IWB7132 - IWB73935	634726114	520875758	23.5	DH(Batavia/Ernie)	Li et al. [81]	AX-110366225	595009443	594419443	595599443	QFHB-5BL.1	38
5B	Naxos	II	BARC275 - BARC232	619843294	585397746	6.1	F6,RIL( SHA3/CBRD x Naxos)	Lu et al. [9]	AX-110366225	595009443	594419443	595599443	QFHB-5BL.1
5B	IAS20*5/H567.71	II	IWB70720 - IWB73175	604140765	566968344	4.8	F7RIL(NASMA/IAS20*5/H567.71)	He et al. [40]	AX-110366225	595009443	594419443	595599443	QFHB-5BL.1
5B	VA00W-38	III	WPT-9205(WPT-8094) - WPT-6001	597287135	583519138	9.8	F5RIL(VA00W-38/26R46)	Liu et al. [33]	AX-110366225	595009443	594419443	595599443	QFHB-5BL.1
5B	Naxos	III	BARC275 - BARC232	619843294	585397746	1.8	F6RIL( SHA3/CBRD x Naxos)	Lu et al. [9]	AX-110366225	595009443	594419443	595599443	QFHB-5BL.1
5B	Ernie	II	IWB7132 - IWB73935	634726114	520875758	23.5	DH(Batavia/Ernie)	Li et al. [81]	BS00022098_51 and AX-94892126	601336408 / 602244923	600746408	602834923	QFHB-5BL.2	39
5B	Naxos	II	BARC275 - BARC232	619843294	585397746	6.1	F6,RIL( SHA3/CBRD x Naxos)	Lu et al. [9]	BS00022098_51 and AX-94892126	601336408 / 602244923	600746408	602834923	QFHB-5BL.2
5B	LSP2	II	TPT-1253(WMC160) - WPT-9205	617293622	597287269	11.4	DH( Rialto/LSP2)winter wheat Rialto and a CIMMYT spring wheat advanced line LSP2, differing in susceptibility to FSB and FHB	Ren et al. [41]	BS00022098_51 and AX-94892126	601336408 / 602244923	600746408	602834923	QFHB-5BL.2
5B	IAS20*5/H567.71	II	IWB70720 - IWB73175	604140765	566968344	4.8	F7RIL(NASMA/IAS20*5/H567.71)	He et al. [40]	BS00022098_51 and AX-94892126	601336408 / 602244923	600746408	602834923	QFHB-5BL.2
5B	Naxos	III	BARC275 - BARC232	619843294	585397746	1.8	F6RIL( SHA3/CBRD x Naxos)	Lu et al. [9]	BS00022098_51 and AX-94892126	601336408 / 602244923	600746408	602834923	QFHB-5BL.2
5D	Wangshuibai	II	GWM190 - GWM358	370948821	8746873	11.6	DH (Wangshuibai/Alondra)	Jia et al. [66]	AX-1585877777	75417796	75017796	75817796	QFHB-5DS	40
6B	Wangshuibai	II	WMC539 - BARC24	656193617	568264443	17.8	F6RIL (Nanda2419/Wangshuibai)	Lin et al. [24]	Tdurum_contig46828_730	643165761	642275761	644055761	QFHB-6BL	41
6B	Frontana	II	IWA1679 - IWB7981	688302706	642348316	6.8	DH (Frontana/Remus)	Szabo-Hever et al. [60]	Tdurum_contig46828_730	643165761	642275761	644055761	QFHB-6BL
6B	Israel A	II	IWA4435 - IWB9683	643632254	516081745	22	F6BC1 (Mt. Gerizim #36/Helidur)	Buerstmayr et al. [84]	Tdurum_contig46828_730	643165761	642275761	644055761	QFHB-6BL
6B	Frontana	II	WPT-6039 (IWB12395) - GWM88	663531435	430082160	20.5	DH (GK Mini Mano/Frontana)	Agnes et al. [10]	Tdurum_contig46828_730	643165761	642275761	644055761	QFHB-6BL
6B	Arina	II	WPT-2564 - WPT-6039 (IWB12395)	663531435	466773270	5.4	F5RIL (Capo/Arina)	Buerstmayr et al. [34]	Tdurum_contig46828_730	643165761	642275761	644055761	QFHB-6BL
6B	Arina	II	WPT-3605 - GWM518	88998702	29932367	7.8	DH (Arina/NK93604)	Semagn et al. [3]	wsnp_BE404947B_Ta_2_12	32330663	31440663	33220663	QFHB-6BS.1	42
6B	Patton	II	IWB2600 - IWA1906	130946769	22023428	4.7	F6RIL (IL94-1653/Patton)	Bonin et al. [56]	wsnp_BE404947B_Ta_2_12	32330663	31440663	33220663	QFHB-6BS.1
6B	Wangshuibai	II	WMC486 - WMC737	154304043	16829585	22.37	F2 (Wangshui-bai and Sy95-7)	Zhang et al. [31]	wsnp_BE404947B_Ta_2_12	32330663	31440663	33220663	QFHB-6BS.1
6B	ND2603	II	IWB10351 - IWB8737	201790467	54662261	4.9	F5RIL (ND 2603/Butte 86)	Anderson et al. [86]	wsnp_Ex_c12618_20079758	120667133	119777133	121557133	QFHB-6BS.2	43
6B	Patton	II	IWB2600 - IWA1906	130946769	22023428	4.7	F6RIL (IL94-1653/Patton)	Bonin et al. [56]	wsnp_Ex_c12618_20079758	120667133	119777133	121557133	QFHB-6BS.2
6B	Wangshuibai	II	WMC486 - WMC737	154304043	16829585	22.37	F2 (Wangshui-bai and Sy95-7)	Zhang et al. [31]	wsnp_Ex_c12618_20079758	120667133	119777133	121557133	QFHB-6BS.2
6B	Haiyanzhong	II	IWB10716 - WMC104	149169296	54419424	4.1	F8RIL (Haiyanzhong/Wheaton)	Li et al. [7]	wsnp_Ex_c12618_20079758	120667133	119777133	121557133	QFHB-6BS.2
6B	ND2603	II	IWB10351 - IWB8737	201790467	54662261	4.9	F5RIL (ND 2603/Butte 86)	Anderson et al. [86]	AX-158529594 and BS00082086_51	121489135 / 121489764	120599135	122379764	QFHB-6BS.3	44
6B	Patton	II	IWB2600 - IWA1906	130946769	22023428	4.7	F6RIL (IL94-1653/Patton)	Bonin et al. [56]	AX-158529594 and BS00082086_51	121489135 / 121489764	120599135	122379764	QFHB-6BS.3
6B	Wangshuibai	II	WMC486 - WMC737	154304043	16829585	22.37	F2 (Wangshui-bai and Sy95-7)	Zhang et al. [31]	AX-158529594 and BS00082086_51	121489135 / 121489764	120599135	122379764	QFHB-6BS.3
6B	Haiyanzhong	II	IWB10716 - WMC104	149169296	54419424	4.1	F8RIL (Haiyanzhong/Wheaton)	Li et al. [7]	AX-158529594 and BS00082086_51	121489135 / 121489764	120599135	122379764	QFHB-6BS.3
7A	Frontana	II	GWM233 - IWA6472	83542752	11361588	7.6	F3 (Frontana/Seri82)	Mardi et al. [79]	AX-158591608	24927584	24467584	25387584	QFHB-7AS	45
7A	RL4137	II	WPT-3836 (IWA2570) - IWB9904	47283220	10352130	7.4	F9RIL (RL4137/Timgalen)	Srinivasachary. et al. [29]	AX-158591608	24927584	24467584	25387584	QFHB-7AS
7A	Wangshuibai	II	WMC168 - WMC479	33652247	21801373	14.62	F2 (Wangshuibai/Sy95-7)	Zhang et al. [31]	AX-158591608	24927584	24467584	25387584	QFHB-7AS
7D	Wesley	II	IWA2545 - IWA1537	451050673	61227686	3.4	F2: Wesley-Fhb1-BC56	Eckard et al. [11]	AX-95155766	111365704	111085704	111645704	QFHB-7DS.2	46

## Sheet: Table S6
Supplementary Table S6. The list of MTAs collected from recent GWAS of wheat resistance to FHB
Marker	QTL	Chr	Right_physical_position_bp	Left_physical_position_bp	Physical.position	Reference
AX-109380588		1A	558000000	598000000	578	Nannuru et al., 2022
Excalibur_c1936_1072		1A	540000000	580000000	560	Cabral et al., 2023
Kukri_c20480_121		1A	560000000	600000000	580	Cabral et al., 2023
RAC875_c53725_217		1A	560000000	600000000	580	Cabral et al., 2023
wsnp_Ex_c9343_15514687		1A	560000000	600000000	580	Cabral et al., 2023
Tdurum_contig29915_167		1A	570000000	610000000	590	Cabral et al., 2023
Kukri_c22011_1447		1A	570000000	610000000	590	Cabral et al., 2023
tplb0025b13_2687		1A	1	23390000	3.387	Cabral et al., 2023
Kukri_c19653_1370		1A	530000000	570000000	550	Cabral et al., 2023
Ra_c5683_2584		1A	530000000	570000000	550	Cabral et al., 2023
wsnp_Ex_c36911_44767554		1A	560000000	600000000	580	Cabral et al., 2023
tplb0025b13_2687		1A	13869000	53869400	33.8694	Cabral et al., 2023
C19_Ex_c28368_426		1A	1	32310000	12.31	Cabral et al., 2023
RAC875_c14926_589		1A	8624000	48623800	28.6238	Cabral et al., 2023
BS00087437_51		1A	93860000	133860300	113.86	Cabral et al., 2023
Excalibur_c59894_97		1A	443814000	483813600	463.814	Cabral et al., 2023
wsnp_Ex_c4310_7770452		1A	444250000	484250100	464.25	Cabral et al., 2023
wsnp_Ra_c32175_41221223		1A	444793000	484793000	464.793	Cabral et al., 2023
BS00067421_51		1A	460756000	500755700	480.756	Cabral et al., 2023
wsnp_JD_c13903_13781269		1A	460831000	500831200	480.831	Cabral et al., 2023
wsnp_Ex_c534_1058778		1A	460831000	500831300	480.831	Cabral et al., 2023
BS00087600_51		1A	461655000	501655000	481.655	Cabral et al., 2023
BS00067652_51		1A	485338000	525338300	505.338	Cabral et al., 2023
wsnp_Ex_c3293_6072122		1A	485471000	525471000	505.471	Cabral et al., 2023
RAC875_c16391_426		1A	488555000	528555200	508.555	Cabral et al., 2023
BobWhite_c46007_582		1A	492656000	532656000	512.656	Cabral et al., 2023
Excalibur_c29605_535		1A	500580000	540579900	520.58	Cabral et al., 2023
BobWhite_c26212_208		1A	501279000	541279300	521.279	Cabral et al., 2023
BS00009808_51		1A	510233000	550232700	530.233	Cabral et al., 2023
Excalibur_c7370_179		1A	511052000	551051900	531.052	Cabral et al., 2023
wsnp_Ra_c15564_23999084		1A	511052000	551051900	531.052	Cabral et al., 2023
Ku_c12688_352		1A	511644000	551644400	531.644	Cabral et al., 2023
wsnp_Ex_c5060_8985678		1A	511683000	551682500	531.683	Cabral et al., 2023
BobWhite_c96_170		1A	511683000	551682500	531.683	Cabral et al., 2023
RAC875_c102343_204		1A	514272000	554272000	534.272	Cabral et al., 2023
Kukri_c19653_1370		1A	531051000	571051500	551.051	Cabral et al., 2023
Ra_c5683_2584		1A	531461000	571460900	551.461	Cabral et al., 2023
C43_Excalibur_c1936_1072		1A	544749000	584749300	564.749	Cabral et al., 2023
Excalibur_c1936_1072		1A	544749000	584749300	564.749	Cabral et al., 2023
wsnp_Ex_c9343_15514687		1A	557841000	597841000	577.841	Cabral et al., 2023
Kukri_c20480_121		1A	557841000	597841200	577.841	Cabral et al., 2023
RAC875_c53725_217		1A	557842000	597841700	577.842	Cabral et al., 2023
wsnp_Ex_c36911_44767554		1A	562868000	602867900	582.868	Cabral et al., 2023
Tdurum_contig29915_167		1A	569041000	609040900	589.041	Cabral et al., 2023
Kukri_c22011_1447		1A	571089000	611089400	591.089	Cabral et al., 2023
C19_Ex_c28368_426		1A	1	32313300	12.3133	Cabral et al., 2023
C34_IACX6432		1A	34075000	74075100	54.0751	Cabral et al., 2023
Tdurum_contig12576_159		1B	560000000	600000000	580	Cabral et al., 2023
Excalibur_c35316_137		1B	1	23657900	3.65794	Cabral et al., 2023
BS00065487_51		1B	1	28559400	8.5594	Cabral et al., 2023
BS00022429_51		1B	1	28559700	8.55975	Cabral et al., 2023
wsnp_Ex_rep_c101231_86636951		1B	540000000	580000000	560	Cabral et al., 2023
CAP12_c5744_162		1B	610000000	650000000	630	Cabral et al., 2023
BS00110435_51		1B	620000000	660000000	640	Cabral et al., 2023
BobWhite_c26569_190		1B	620000000	660000000	640	Cabral et al., 2023
C57_Jagger_c1888_277		1B	1	25159800	5.15977	Cabral et al., 2023
Excalibur_c20610_251		1B	74227000	114226800	94.2268	Cabral et al., 2023
RAC875_c21598_248		1B	139389000	179388600	159.389	Cabral et al., 2023
wsnp_BE443930B_Ta_2_2		1B	445701000	485700700	465.701	Cabral et al., 2023
wsnp_RFL_Contig3866_4228783		1B	451521000	491521200	471.521	Cabral et al., 2023
wsnp_Ex_rep_c101231_86636951		1B	535294000	575294400	555.294	Cabral et al., 2023
C44_Ku_c106533_550		1B	543675000	583675200	563.675	Cabral et al., 2023
Tdurum_contig12576_159		1B	557611000	597611200	577.611	Cabral et al., 2023
CAP12_c5744_162		1B	612011000	652010500	632.011	Cabral et al., 2023
BS00110435_51		1B	616726000	656725900	636.726	Cabral et al., 2023
BobWhite_c26569_190		1B	617498000	657498300	637.498	Cabral et al., 2023
BS00037246_51		1B	648201000	688200700	668.201	Cabral et al., 2023
BS00065891_51		1B	657257000	697256800	677.257	Cabral et al., 2023
GENE-0543_577		1B	661691000	701690600	681.691	Cabral et al., 2023
Kukri_c16608_791		1B	667796000	707795900	687.796	Cabral et al., 2023
C57_Jagger_c1888_277		1B	1	25159800	5.15977	Cabral et al., 2023
Excalibur_c12254_2003		1D	1	20578900	0.578942	Cabral et al., 2023
Kukri_c20775_56		1D	1	20579000	0.579017	Cabral et al., 2023
wsnp_BE637971D_Ta_2_3		1D	1	27948600	7.9486	Cabral et al., 2023
CAP8_c1305_148		1D	1	38000000	18	Cabral et al., 2023
CAP8_c1305_148		1D	1	37642600	17.6426	Cabral et al., 2023
wsnp_Ex_c6974_12025571		1D	11422000	51422200	31.4222	Cabral et al., 2023
Kukri_c27717_316		1D	218060000	258060300	238.06	Cabral et al., 2023
IACX18883		1D	345536000	385536300	365.536	Cabral et al., 2023
wsnp_Ex_c3831_6965890		1D	389500000	429499900	409.5	Cabral et al., 2023
wsnp_Ex_c18462_27305612		1D	389794000	429793600	409.794	Cabral et al., 2023
wsnp_BG263358A_Ta_2_1		1D	413253000	453252700	433.253	Cabral et al., 2023
Excalibur_c49801_345		1D	456259000	496258800	476.259	Cabral et al., 2023
Excalibur_c27873_84		1D	464417000	504417400	484.417	Cabral et al., 2023
IAAV6100		1D	465558000	505557800	485.558	Cabral et al., 2023
wsnp_Ex_rep_c103474_88421290		1D	465558000	505557800	485.558	Cabral et al., 2023
Excalibur_c8161_1443		1D	466067000	506066900	486.067	Cabral et al., 2023
BobWhite_c11756_79		1D	466068000	506067800	486.068	Cabral et al., 2023
BS00033776_51		1D	466765000	506764600	486.765	Cabral et al., 2023
BS00036189_51		1D	466877000	506877100	486.877	Cabral et al., 2023
Excalibur_c46365_442		1D	468573000	508573100	488.573	Cabral et al., 2023
Kukri_rep_c69829_150		1D	468577000	508576900	488.577	Cabral et al., 2023
RFL_Contig2961_1806		1D	473485000	513485500	493.485	Cabral et al., 2023
C58_BS00094471_51		1D	37478000	77477600	57.4776	Cabral et al., 2023
C20_wsnp_BG263358A_Ta_2_1		1D	413253000	453252700	433.253	Cabral et al., 2023
C35_wsnp_BG263358A_Ta_2_1		1D	413253000	453252700	433.253	Cabral et al., 2023
C21_BS00036189_51		1D	466877000	506877100	486.877	Cabral et al., 2023
C36_BS00036189_51		1D	466877000	506877100	486.877	Cabral et al., 2023
BobWhite_c19433_329		2A	288661000	328660800	308.661	Cabral et al., 2023
BS00066756_51		2A	299787000	339787300	319.787	Cabral et al., 2023
BS00073381_51		2A	301532000	341532300	321.532	Cabral et al., 2023
Tdurum_contig32621_437		2A	673255000	713254700	693.255	Cabral et al., 2023
RAC875_c25986_82		2A	858569000	898569400	878.569	Cabral et al., 2023
RAC875_rep_c119471_174		2A	999942000	1039942300	1019.94	Cabral et al., 2023
Tdurum_contig62073_376		2A	999942000	1039942300	1019.94	Cabral et al., 2023
Kukri_c45015_145		2A	1151809000	1191808800	1171.81	Cabral et al., 2023
BS00070004_51		2A	6742445000	6782444500	6762.44	Cabral et al., 2023
Excalibur_rep_c113550_102		2A	6747181000	6787180800	6767.18	Cabral et al., 2023
Kukri_c29170_680		2A	6912935000	6952934800	6932.93	Cabral et al., 2023
wsnp_Ex_c7829_13320760		2A	6912935000	6952934800	6932.93	Cabral et al., 2023
Jagger_c4026_255		2A	7151708000	7191708000	7171.71	Cabral et al., 2023
Jagger_c4026_328		2A	7151709000	7191708700	7171.71	Cabral et al., 2023
RAC875_c79540_228		2A	7380099000	7420098700	7400.1	Cabral et al., 2023
Kukri_c6944_1636		2A	7388479000	7428478600	7408.48	Cabral et al., 2023
wsnp_Ex_c5740_10081171		2A	7388479000	7428478600	7408.48	Cabral et al., 2023
BS00022813_51		2A	7393719000	7433718500	7413.72	Cabral et al., 2023
IACX5800		2A	7410967000	7450967300	7430.97	Cabral et al., 2023
Excalibur_c42110_66		2A	7422834000	7462834400	7442.83	Cabral et al., 2023
RAC875_c16727_1826		2A	7578287000	7618287000	7598.29	Cabral et al., 2023
IAAV2847		2A	7602898000	7642898000	7622.9	Cabral et al., 2023
Excalibur_c49266_154		2A	7637075000	7677075000	7657.07	Cabral et al., 2023
BS00012942_51		2A	7680128000	7720128300	7700.13	Cabral et al., 2023
C1_wsnp_Ex_rep_c93362_82371891		2A	9880000	49880000	29.88	Cabral et al., 2023
C59_Ku_c23118_149		2A	14500000	54500000	34.499	Cabral et al., 2023
C45_BobWhite_c15867_215		2A	522830000	711480000	691.479	Cabral et al., 2023
Excalibur_c17250_751		2B	1	26260000	6.26384	Cabral et al., 2023
Ku_c66734_472		2B	620000000	660000000	640	Cabral et al., 2023
IAAV7130		2B	640000000	680000000	660	Cabral et al., 2023
Kukri_rep_c112754_101		2B	640000000	680000000	660	Cabral et al., 2023
Excalibur_c17250_751		2B	1	82638400	6.26384	Cabral et al., 2023
BS00011149_51		2B	5590000	275947600	25.5948	Cabral et al., 2023
wsnp_Ra_rep_c106119_89961852		2B	8370000	303667400	28.3667	Cabral et al., 2023
wsnp_Ex_c16144_24583060		2B	9040000	310375200	29.0375	Cabral et al., 2023
IAAV691		2B	87380000	1093801400	107.38	Cabral et al., 2023
BS00092275_51		2B	138620000	1606247600	158.625	Cabral et al., 2023
Kukri_c41217_154		2B	306270000	3282720900	326.272	Cabral et al., 2023
Ku_c66734_472		2B	620690000	6426918200	640.692	Cabral et al., 2023
IAAV7130		2B	637790000	6597927200	657.793	Cabral et al., 2023
Kukri_rep_c112754_101		2B	644210000	6662136800	664.214	Cabral et al., 2023
Excalibur_c2819_1773		2B	678960000	7009644500	698.964	Cabral et al., 2023
Kukri_c834_259		2B	678970000	7009686600	698.969	Cabral et al., 2023
Kukri_c2343_272		2B	679110000	7011082200	699.108	Cabral et al., 2023
IAAV3067		2B	679170000	7011734300	699.173	Cabral et al., 2023
wsnp_Ex_c22271_31463382		2B	680460000	7024569200	700.457	Cabral et al., 2023
BS00065136_51		2B	683980000	7059760600	703.976	Cabral et al., 2023
Ex_c13213_2517		2B	703330000	7253336300	723.334	Cabral et al., 2023
BobWhite_c10539_201		2B	721860000	7438567600	741.857	Cabral et al., 2023
BS00022805_51		2B	725720000	7477192800	745.719	Cabral et al., 2023
wsnp_Ex_c34419_42734849		2B	732490000	7544907600	752.491	Cabral et al., 2023
Tdurum_contig52350_636		2B	755170000	7771692100	775.169	Cabral et al., 2023
Kukri_c10869_1591		2B	755170000	7771693500	775.169	Cabral et al., 2023
Excalibur_c56550_71		2B	755170000	7771693900	775.169	Cabral et al., 2023
Kukri_c10869_1366		2B	755170000	7771695700	775.17	Cabral et al., 2023
Excalibur_c56550_425		2B	755170000	7771697400	775.17	Cabral et al., 2023
RAC875_rep_c116263_97		2B	755170000	7771698900	775.17	Cabral et al., 2023
BS00066949_51		2B	755340000	7773373900	775.337	Cabral et al., 2023
BS00015307_51		2B	771480000	7934796700	791.48	Cabral et al., 2023
tplb0035c15_1393		2B	774890000	7968932100	794.893	Cabral et al., 2023
C2_Tdurum_contig29819_61		2B	10500000	50500000	30.4996	Cabral et al., 2023
C46_RAC875_c10626_2089		2B	768660000	808660000	788.656	Cabral et al., 2023
Tdurum_contig10208_452		2D	1	20280000	0.275266	Cabral et al., 2023
Tdurum_contig10208_447		2D	1	20280000	0.275271	Cabral et al., 2023
BS00029906_51		2D	1	34000000	14	Cabral et al., 2023
BS00004040_51		2D	1	38000000	18	Cabral et al., 2023
RAC875_rep_c91134_949		2D	530000000	570000000	550	Cabral et al., 2023
GENE-0638_732		2D	570000000	610000000	590	Cabral et al., 2023
BobWhite_c9937_593		2D	590000000	630000000	610	Cabral et al., 2023
Kukri_c10869_489		2D	610000000	650000000	630	Cabral et al., 2023
RAC875_c29056_299		2D	620000000	660000000	640	Cabral et al., 2023
BS00012328_51		2D	620000000	660000000	640	Cabral et al., 2023
Tdurum_contig10208_452		2D	1	22752700	0.275266	Cabral et al., 2023
Tdurum_contig10208_447		2D	1	22752700	0.275271	Cabral et al., 2023
C60_Excalibur_c22634_928		2D	1	29400000	9.40164	Cabral et al., 2023
BS00029906_51		2D	1	34423600	14.4236	Cabral et al., 2023
BS00004040_51		2D	1	38232200	18.2322	Cabral et al., 2023
Kukri_c27309_590		2D	11806000	51806300	31.8063	Cabral et al., 2023
C3_wsnp_Ex_c6400_11123059		2D	42957000	82957100	62.9571	Cabral et al., 2023
wsnp_Ex_c6400_11123059		2D	42957000	82957100	62.9571	Cabral et al., 2023
C68_Ex_c22089_1077		2D	44315000	84314900	64.3149	Cabral et al., 2023
C67_RAC875_c45619_224		2D	44733000	84733100	64.7331	Cabral et al., 2023
Kukri_c49522_254		2D	47226000	87225600	67.2256	Cabral et al., 2023
Kukri_c4790_1137		2D	49505000	89504900	69.5049	Cabral et al., 2023
Kukri_c4790_893		2D	49505000	89505200	69.5052	Cabral et al., 2023
C61_RAC875_c86306_256		2D	51807000	91807400	71.8074	Cabral et al., 2023
Kukri_c11935_65		2D	58377000	98377000	78.377	Cabral et al., 2023
Excalibur_c83961_243		2D	75529000	115529200	95.5292	Cabral et al., 2023
RFL_Contig3916_275		2D	90938000	130937800	110.938	Cabral et al., 2023
RAC875_rep_c91134_949		2D	532195000	572194600	552.195	Cabral et al., 2023
GENE-0638_732		2D	573275000	613274800	593.275	Cabral et al., 2023
BobWhite_c9937_593		2D	588200000	628200400	608.2	Cabral et al., 2023
Kukri_c10869_489		2D	611939000	651938900	631.939	Cabral et al., 2023
BS00012328_51		2D	617652000	657651600	637.652	Cabral et al., 2023
RAC875_c29056_299		2D	624332000	664332200	644.332	Cabral et al., 2023
C60_Excalibur_c22634_928		2D	1	29401600	9.40164	Cabral et al., 2023
wsnp_Ex_c12875_20407926		3A	1	30000000	10	Cabral et al., 2023
Kukri_c5615_1214		3A	560000000	600000000	580	Cabral et al., 2023
BS00001400_51		3A	1	21308300	1.30832	Cabral et al., 2023
Excalibur_c34889_526		3A	1	21922700	1.92275	Cabral et al., 2023
wsnp_Ex_c12875_20407926		3A	1	30305000	10.305	Cabral et al., 2023
Kukri_c34845_242		3A	33343000	73342700	53.3427	Cabral et al., 2023
BS00022516_51		3A	41349000	81348600	61.3486	Cabral et al., 2023
wsnp_Ku_c40218_48484410		3A	49294000	89294300	69.2943	Cabral et al., 2023
wsnp_BE426222A_Ta_2_1		3A	171531000	211530700	191.531	Cabral et al., 2023
BS00109935_51		3A	457592000	497592000	477.592	Cabral et al., 2023
BS00010204_51		3A	457709000	497708700	477.709	Cabral et al., 2023
wsnp_Ex_c16615_25147492		3A	467437000	507436700	487.437	Cabral et al., 2023
wsnp_JD_c11273_11770307		3A	467439000	507439300	487.439	Cabral et al., 2023
Tdurum_contig42234_4440		3A	470930000	510930000	490.93	Cabral et al., 2023
Kukri_c5615_1214		3A	559378000	599377800	579.378	Cabral et al., 2023
C4_CAP11_c1022_117		3A	694156000	734156200	714.156	Cabral et al., 2023
Kukri_s117946_404		3A	719735000	759734900	739.735	Cabral et al., 2023
Kukri_c11944_436		3A	723187000	763187500	743.187	Cabral et al., 2023
wsnp_Ex_c24085_33332723		3A	723758000	763757900	743.758	Cabral et al., 2023
Kukri_c93012_76		3A	724391000	764390800	744.391	Cabral et al., 2023
Kukri_rep_c71747_150		3A	727627000	767626700	747.627	Cabral et al., 2023
C4_CAP11_c1022_117		3A	522830000	734160000	714.156	Cabral et al., 2023
C47_TA006156-0624		3A	522830000	752300000	732.3	Cabral et al., 2023
RAC875_c51781_771		3B	1	20985000	0.985371	Cabral et al., 2023
CAP12_rep_c3868_270		3B	1	20987000	0.986669	Cabral et al., 2023
RFL_Contig3626_521		3B	1	21617000	1.61742	Cabral et al., 2023
tplb0059m03_1516		3B	1	27373000	7.37272	Cabral et al., 2023
BobWhite_c3902_175		3B	1	27605000	7.60469	Cabral et al., 2023
RFL_Contig5709_3005		3B	1	29780000	9.78026	Cabral et al., 2023
RAC875_c5966_1854		3B	1	29937000	9.93702	Cabral et al., 2023
CAP7_c1576_371		3B	1	31000000	11	Cabral et al., 2023
Tdurum_contig80344_144		3B	1	31000000	11	Cabral et al., 2023
RAC875_c36432_172		3B	1	36000000	16	Cabral et al., 2023
Kukri_c4078_180		3B	540000000	580000000	560	Cabral et al., 2023
wsnp_Ex_rep_c70809_69689636		3B	570000000	610000000	590	Cabral et al., 2023
wsnp_RFL_Contig2073_1317762		3B	570000000	610000000	590	Cabral et al., 2023
RAC875_c16281_195		3B	640000000	680000000	660	Cabral et al., 2023
Kukri_c17082_378		3B	1	22488000	2.48762	Cabral et al., 2023
Tdurum_contig11192_373		3B	1	25674000	5.6744	Cabral et al., 2023
wsnp_Ex_rep_c67107_65584404		3B	1	26681000	6.68089	Cabral et al., 2023
wsnp_Ex_rep_c103892_88739043		3B	1	27065000	7.0647	Cabral et al., 2023
BS00105741_51		3B	1	29093000	9.09263	Cabral et al., 2023
RAC875_c53353_78		3B	1	29934000	9.93427	Cabral et al., 2023
Tdurum_contig79629_538		3B	1	31000000	11	Cabral et al., 2023
GENE-4795_75		3B	540000000	580000000	560	Cabral et al., 2023
BobWhite_c32864_250		3B	580000000	620000000	600	Cabral et al., 2023
Tdurum_contig44013_164		3B	580000000	620000000	600	Cabral et al., 2023
BS00093816_51		3B	580000000	620000000	600	Cabral et al., 2023
Tdurum_contig44013_74		3B	580000000	620000000	600	Cabral et al., 2023
Kukri_rep_c107323_210		3B	590000000	630000000	610	Cabral et al., 2023
Kukri_rep_c114274_112		3B	600000000	640000000	620	Cabral et al., 2023
Kukri_c47648_531		3B	610000000	650000000	630	Cabral et al., 2023
RAC875_c4745_673		3B	610000000	650000000	630	Cabral et al., 2023
Tdurum_contig82214_152		3B	610000000	650000000	630	Cabral et al., 2023
wsnp_BE499016B_Ta_2_1		3B	640000000	680000000	660	Cabral et al., 2023
Ra_c1117_1399		3B	640000000	680000000	660	Cabral et al., 2023
wsnp_Ex_c16378_24870688		3B	640000000	680000000	660	Cabral et al., 2023
C22_CAP12_rep_c3868_270		3B	1	20987000	0.986669	Cabral et al., 2023
C37_CAP12_rep_c3868_270		3B	1	20987000	0.986669	Cabral et al., 2023
RFL_Contig3626_521		3B	1	21617000	1.61742	Cabral et al., 2023
Kukri_c17082_378		3B	4876000	22488000	2.48762	Cabral et al., 2023
Tdurum_contig11192_373		3B	36744000	25674000	5.6744	Cabral et al., 2023
wsnp_Ex_rep_c67107_65584404		3B	46809000	26681000	6.68089	Cabral et al., 2023
wsnp_Ex_rep_c103892_88739043		3B	50647000	27065000	7.0647	Cabral et al., 2023
tplb0059m03_1516		3B	53727000	27373000	7.37272	Cabral et al., 2023
BobWhite_c3902_175		3B	56047000	27605000	7.60469	Cabral et al., 2023
BS00105741_51		3B	70926000	29093000	9.09263	Cabral et al., 2023
RFL_Contig5709_3005		3B	77803000	29780000	9.78026	Cabral et al., 2023
RAC875_c53353_78		3B	79343000	29934000	9.93427	Cabral et al., 2023
RAC875_c5966_1854		3B	79370000	29937000	9.93702	Cabral et al., 2023
C23_CAP7_c1576_371		3B	1	30708000	10.7081	Cabral et al., 2023
C38_CAP7_c1576_371		3B	1	30708000	10.7081	Cabral et al., 2023
CAP7_c1576_371		3B	1	30708000	10.7081	Cabral et al., 2023
Tdurum_contig80344_144		3B	1	30708000	10.7081	Cabral et al., 2023
Tdurum_contig79629_538		3B	1	30957000	10.9567	Cabral et al., 2023
RAC875_c36432_172		3B	1	36462000	16.4618	Cabral et al., 2023
BS00026471_51		3B	1	38874000	18.8735	Cabral et al., 2023
BobWhite_c62702_587		3B	29749000	69749000	49.7492	Cabral et al., 2023
BS00092488_51		3B	29861000	69861000	49.8614	Cabral et al., 2023
BS00022961_51		3B	30794000	70794000	50.7938	Cabral et al., 2023
BobWhite_c4502_252		3B	34752000	74752000	54.7522	Cabral et al., 2023
BobWhite_c17386_221		3B	368106000	408106000	388.106	Cabral et al., 2023
Excalibur_rep_c107277_109		3B	435677000	475677000	455.677	Cabral et al., 2023
Excalibur_rep_c94717_959		3B	435678000	475678000	455.678	Cabral et al., 2023
RAC875_rep_c115365_100		3B	435679000	475679000	455.679	Cabral et al., 2023
RFL_Contig2538_533		3B	435679000	475679000	455.679	Cabral et al., 2023
BS00062808_51		3B	443115000	483115000	463.115	Cabral et al., 2023
BS00090945_51		3B	445503000	485503000	465.503	Cabral et al., 2023
IAAV738		3B	447048000	487048000	467.048	Cabral et al., 2023
IAAV1291		3B	455830000	495830000	475.83	Cabral et al., 2023
Excalibur_rep_c100805_157		3B	459578000	499578000	479.578	Cabral et al., 2023
wsnp_Ex_c3227_5948436		3B	459900000	499900000	479.9	Cabral et al., 2023
wsnp_Ra_c38981_46788555		3B	460342000	500342000	480.342	Cabral et al., 2023
IACX11401		3B	460424000	500424000	480.424	Cabral et al., 2023
Excalibur_c16842_743		3B	460569000	500569000	480.569	Cabral et al., 2023
Excalibur_c77101_90		3B	460570000	500570000	480.57	Cabral et al., 2023
BS00105995_51		3B	464872000	504872000	484.872	Cabral et al., 2023
Kukri_c4078_180		3B	535550000	575550000	555.55	Cabral et al., 2023
GENE-4795_75		3B	541544000	581544000	561.544	Cabral et al., 2023
wsnp_RFL_Contig2073_1317762		3B	566732000	606732000	586.732	Cabral et al., 2023
wsnp_Ex_rep_c70809_69689636		3B	571457000	611457000	591.457	Cabral et al., 2023
BS00093816_51		3B	582356000	622356000	602.356	Cabral et al., 2023
Tdurum_contig44013_74		3B	582356000	622356000	602.356	Cabral et al., 2023
Tdurum_contig44013_164		3B	582356000	622356000	602.356	Cabral et al., 2023
BobWhite_c32864_250		3B	584774000	624774000	604.774	Cabral et al., 2023
Kukri_rep_c107323_210		3B	585022000	625022000	605.022	Cabral et al., 2023
Kukri_rep_c114274_112		3B	602400000	642400000	622.4	Cabral et al., 2023
Tdurum_contig82214_152		3B	610307000	650307000	630.307	Cabral et al., 2023
Kukri_c47648_531		3B	610307000	650307000	630.307	Cabral et al., 2023
RAC875_c4745_673		3B	610307000	650307000	630.307	Cabral et al., 2023
wsnp_BE499016B_Ta_2_1		3B	641016000	681016000	661.016	Cabral et al., 2023
RAC875_c16281_195		3B	641828000	681828000	661.828	Cabral et al., 2023
wsnp_Ex_c16378_24870688		3B	642979000	682979000	662.979	Cabral et al., 2023
Ra_c1117_1399		3B	644889000	684889000	664.889	Cabral et al., 2023
wsnp_Ex_c29623_38630871		3B	645259000	685259000	665.259	Cabral et al., 2023
BS00060666_51		3B	718752000	758752000	738.752	Cabral et al., 2023
BS00022403_51		3B	725733000	765733000	745.733	Cabral et al., 2023
GENE-1785_626		3B	740137000	780137000	760.137	Cabral et al., 2023
BS00064593_51		3B	790282000	830282000	810.282	Cabral et al., 2023
Excalibur_c63859_401		3B	792338000	832338000	812.338	Cabral et al., 2023
Kukri_rep_c92293_249		3B	794608000	834608000	814.608	Cabral et al., 2023
RAC875_c35074_452		3B	796608000	836608000	816.608	Cabral et al., 2023
RAC875_c35074_486		3B	796608000	836608000	816.608	Cabral et al., 2023
RAC875_c32864_205		3B	797824000	837824000	817.824	Cabral et al., 2023
Excalibur_rep_c109599_89		3D	1	27222000	7.22209	Cabral et al., 2023
BS00041764_51		3D	1	20328000	0.328391	Cabral et al., 2023
RFL_Contig1999_3064		3D	1	26753000	6.7535	Cabral et al., 2023
Kukri_rep_c96809_352		3D	1	27222000	7.22166	Cabral et al., 2023
Kukri_rep_c96809_457		3D	1	27222000	7.22177	Cabral et al., 2023
GENE-1851_76		3D	1	28973000	8.97319	Cabral et al., 2023
tplb0042o10_1533		3D	9168000	49168000	29.1681	Cabral et al., 2023
wsnp_Ex_c18250_27065775		3D	102455000	142455000	122.455	Cabral et al., 2023
wsnp_Ex_rep_c78526_74641162		3D	139426000	179426000	159.426	Cabral et al., 2023
wsnp_Ex_c7260_12463738		3D	140613000	180613000	160.613	Cabral et al., 2023
Ku_c22692_1021		3D	147771000	187771000	167.771	Cabral et al., 2023
wsnp_JD_c12604_12812295		3D	150537000	190537000	170.537	Cabral et al., 2023
Kukri_c43208_335		3D	155405000	195405000	175.405	Cabral et al., 2023
GENE-2117_311		3D	241737000	281737000	261.737	Cabral et al., 2023
wsnp_Ra_rep_c71290_69343893		3D	257548000	297548000	277.548	Cabral et al., 2023
Kukri_c31733_290		3D	303719000	343719000	323.719	Cabral et al., 2023
Excalibur_c33550_75		3D	349799000	389799000	369.799	Cabral et al., 2023
RAC875_rep_c117959_132		3D	407810000	447810000	427.81	Cabral et al., 2023
GENE-1802_588		3D	428440000	468440000	448.44	Cabral et al., 2023
GENE-1617_131		3D	436633000	476633000	456.633	Cabral et al., 2023
BobWhite_c17191_297		3D	438624000	478624000	458.624	Cabral et al., 2023
Tdurum_contig82214_79		3D	453830000	493830000	473.83	Cabral et al., 2023
C6_wsnp_Ex_c13629_21411429		3D	589167000	629167000	609.167	Cabral et al., 2023
RAC875_c27704_420		4A	550000000	590000000	570	Cabral et al., 2023
BS00023522_51		4A	560000000	600000000	580	Cabral et al., 2023
GENE-3043_289		4A	560000000	600000000	580	Cabral et al., 2023
Ra_c1082_1100		4A	580000000	620000000	600	Cabral et al., 2023
Kukri_c2963_272		4A	1	29913000	9.91277	Cabral et al., 2023
Tdurum_contig59603_74		4A	1	29929000	9.92939	Cabral et al., 2023
Tdurum_contig59603_94		4A	1	29929000	9.92941	Cabral et al., 2023
Excalibur_c12032_1101		4A	1	31000000	11	Cabral et al., 2023
wsnp_Ex_c12812_20324622		4A	590000000	630000000	610	Cabral et al., 2023
RAC875_c34515_86		4A	600000000	640000000	620	Cabral et al., 2023
Tdurum_contig13582_162		4A	610000000	650000000	630	Cabral et al., 2023
Excalibur_c12032_1101		4A	1	30638000	10.6379	Cabral et al., 2023
Excalibur_c8131_385		4A	99088000	139088000	119.088	Cabral et al., 2023
wsnp_Ex_c13623_21404172		4A	501070000	541070000	521.07	Cabral et al., 2023
RAC875_c27704_420		4A	550470000	590470000	570.47	Cabral et al., 2023
BS00023522_51		4A	556569000	596569000	576.569	Cabral et al., 2023
GENE-3043_289		4A	556703000	596703000	576.703	Cabral et al., 2023
C7_wsnp_Ku_c45197_52288542		4A	570994000	610994000	590.994	Cabral et al., 2023
C24_wsnp_Ku_c45197_52288542		4A	570994000	610994000	590.994	Cabral et al., 2023
C8_RFL_Contig2226_1048		4A	573338000	613338000	593.338	Cabral et al., 2023
Ra_c1082_1100		4A	579893000	619893000	599.893	Cabral et al., 2023
wsnp_Ex_c12812_20324622		4A	585731000	625731000	605.731	Cabral et al., 2023
RAC875_c34515_86		4A	603951000	643951000	623.951	Cabral et al., 2023
Tdurum_contig13582_162		4A	611902000	651902000	631.902	Cabral et al., 2023
BobWhite_c17731_247		4A	669850000	709850000	689.85	Cabral et al., 2023
wsnp_BG313770B_Ta_1_1		4A	679901000	719901000	699.901	Cabral et al., 2023
IAAV3960		4A	680422000	720422000	700.422	Cabral et al., 2023
BS00032622_51		4A	683341000	723341000	703.341	Cabral et al., 2023
Tdurum_contig43961_607		4A	685508000	725508000	705.508	Cabral et al., 2023
BS00084703_51		4A	685508000	725508000	705.508	Cabral et al., 2023
Tdurum_contig93156_239		4A	687040000	727040000	707.04	Cabral et al., 2023
Kukri_c48194_641		4A	690744000	730744000	710.744	Cabral et al., 2023
Ra_c662_521		4A	715503000	755503000	735.503	Cabral et al., 2023
BobWhite_c20558_413		4A	717340000	757340000	737.34	Cabral et al., 2023
Tdurum_contig46583_2364		4A	718781000	758781000	738.781	Cabral et al., 2023
wsnp_Ex_c5072_9006666		4A	722566000	762566000	742.566	Cabral et al., 2023
Tdurum_contig31218_279		4A	723949000	763949000	743.949	Cabral et al., 2023
TA001911-0254-w		4B	1	36000000	16	Cabral et al., 2023
BS00091035_51		4B	530000000	570000000	550	Cabral et al., 2023
wsnp_Ku_c31283_41033384		4B	530000000	570000000	550	Cabral et al., 2023
tplb0026o15_1634		4B	580000000	620000000	600	Cabral et al., 2023
IACX938		4B	590000000	630000000	610	Cabral et al., 2023
BobWhite_c1656_186		4B	1	27037000	7.03741	Cabral et al., 2023
RAC875_c12959_869		4B	1	37000000	17	Cabral et al., 2023
IAAV2271		4B	1	37000000	17	Cabral et al., 2023
tplb0056i06_856		4B	620000000	660000000	640	Cabral et al., 2023
TA001911-0254-w		4B	1	36055000	16.0549	Cabral et al., 2023
RAC875_c12959_869		4B	1	37470000	17.4695	Cabral et al., 2023
IAAV2271		4B	1	37470000	17.4701	Cabral et al., 2023
tplb0050j22_569		4B	19303000	59303000	39.3031	Cabral et al., 2023
JD_c30756_562		4B	26609000	66609000	46.6086	Cabral et al., 2023
Tdurum_contig13165_767		4B	62665000	102665000	82.6654	Cabral et al., 2023
TA006298-0500		4B	359419000	399419000	379.419	Cabral et al., 2023
IAAV2880		4B	407494000	447494000	427.494	Cabral et al., 2023
wsnp_Ex_rep_c70265_69211592		4B	407496000	447496000	427.496	Cabral et al., 2023
Kukri_c65146_460		4B	407505000	447505000	427.505	Cabral et al., 2023
Ex_c28329_716		4B	407505000	447505000	427.505	Cabral et al., 2023
IAAV7491		4B	407505000	447505000	427.505	Cabral et al., 2023
GENE-2847_1060		4B	407506000	447506000	427.506	Cabral et al., 2023
Kukri_c21270_1870		4B	407512000	447512000	427.512	Cabral et al., 2023
IAAV4437		4B	407809000	447809000	427.809	Cabral et al., 2023
RAC875_c15835_454		4B	407809000	447809000	427.809	Cabral et al., 2023
IAAV1630		4B	420328000	460328000	440.328	Cabral et al., 2023
wsnp_Ex_c3119_5763762		4B	423454000	463454000	443.454	Cabral et al., 2023
BobWhite_c20051_53		4B	429125000	469125000	449.125	Cabral et al., 2023
Kukri_c15910_159		4B	507005000	547005000	527.005	Cabral et al., 2023
wsnp_Ex_c296_574790		4B	507293000	547293000	527.293	Cabral et al., 2023
RAC875_c15807_669		4B	507983000	547983000	527.983	Cabral et al., 2023
Excalibur_c65023_62		4B	510523000	550523000	530.523	Cabral et al., 2023
wsnp_Ex_c40815_47789152		4B	510969000	550969000	530.969	Cabral et al., 2023
wsnp_Ex_c5769_10136788		4B	511050000	551050000	531.05	Cabral et al., 2023
wsnp_Ex_c5769_10136243		4B	511053000	551053000	531.053	Cabral et al., 2023
Excalibur_c5769_798		4B	511054000	551054000	531.054	Cabral et al., 2023
BS00087144_51		4B	512440000	552440000	532.44	Cabral et al., 2023
Excalibur_c32467_676		4B	514735000	554735000	534.735	Cabral et al., 2023
wsnp_Ra_c18498_27571740		4B	514737000	554737000	534.737	Cabral et al., 2023
Kukri_c5502_2513		4B	515071000	555071000	535.071	Cabral et al., 2023
wsnp_Ku_c5502_9765942		4B	515071000	555071000	535.071	Cabral et al., 2023
wsnp_JD_c33645_25575463		4B	515071000	555071000	535.071	Cabral et al., 2023
wsnp_Ku_rep_c68318_67259259		4B	524596000	564596000	544.596	Cabral et al., 2023
IAAV1931		4B	524598000	564598000	544.598	Cabral et al., 2023
BS00091035_51		4B	527557000	567557000	547.557	Cabral et al., 2023
wsnp_Ku_c31283_41033384		4B	527557000	567557000	547.557	Cabral et al., 2023
C64_IACX1632		4B	558043000	598043000	578.043	Cabral et al., 2023
tplb0026o15_1634		4B	580656000	620656000	600.656	Cabral et al., 2023
IACX938		4B	591426000	631426000	611.426	Cabral et al., 2023
tplb0056i06_856		4B	623284000	663284000	643.284	Cabral et al., 2023
IACX7457		4B	647614000	687614000	667.614	Cabral et al., 2023
RAC875_c48885_142		4B	647614000	687614000	667.614	Cabral et al., 2023
RAC875_c48885_107		4B	647614000	687614000	667.614	Cabral et al., 2023
Excalibur_c5398_1269		4B	647615000	687615000	667.615	Cabral et al., 2023
GENE-2673_1789		4B	647617000	687617000	667.617	Cabral et al., 2023
IAAV9209		4D	387117000	427117000	407.117	Cabral et al., 2023
wsnp_Ra_rep_c69724_67278233		4D	409482000	449482000	429.482	Cabral et al., 2023
Excalibur_rep_c108293_345		4D	414979000	454979000	434.979	Cabral et al., 2023
RAC875_c23144_1560		4D	415006000	455006000	435.006	Cabral et al., 2023
RAC875_c3046_1764		5A	550000000	590000000	570	Cabral et al., 2023
wsnp_Ex_c27046_36265198		5A	550000000	590000000	570	Cabral et al., 2023
Excalibur_c49550_97		5A	580000000	620000000	600	Cabral et al., 2023
BS00104432_51		5A	620000000	660000000	640	Cabral et al., 2023
Excalibur_c34451_370		5A	1	22875000	2.87521	Cabral et al., 2023
Excalibur_c33923_592		5A	550000000	590000000	570	Cabral et al., 2023
wsnp_Ex_c1138_2185522		5A	550000000	590000000	570	Cabral et al., 2023
BS00085711_51		5A	640000000	680000000	660	Cabral et al., 2023
wsnp_Ex_c23968_33209660		5A	640000000	680000000	660	Cabral et al., 2023
RAC875_c55872_149		5A	640000000	680000000	660	Cabral et al., 2023
wsnp_Ex_c16295_24772702		5A	640000000	680000000	660	Cabral et al., 2023
wsnp_Ex_c16295_24772663		5A	640000000	680000000	660	Cabral et al., 2023
wsnp_Ex_c54655_57455110		5A	640000000	680000000	660	Cabral et al., 2023
wsnp_CAP11_c923_558715		5A	640000000	680000000	660	Cabral et al., 2023
wsnp_Ex_c23968_33209733		5A	640000000	680000000	660	Cabral et al., 2023
wsnp_Ex_c23968_33210344		5A	640000000	680000000	660	Cabral et al., 2023
Excalibur_c34451_370		5A	8752000	22875000	2.87521	Cabral et al., 2023
IAAV2194		5A	678469000	89847000	69.8469	Cabral et al., 2023
BobWhite_c37803_125		5A	718339000	93834000	73.8339	Cabral et al., 2023
wsnp_Ex_rep_c67292_65834396		5A	4546082000	476608000	456.608	Cabral et al., 2023
RFL_Contig5137_602		5A	4550764000	477076000	457.076	Cabral et al., 2023
RFL_Contig5137_917		5A	4550768000	477077000	457.077	Cabral et al., 2023
BS00075308_51		5A	4550897000	477090000	457.09	Cabral et al., 2023
wsnp_Ex_c16127_24561453		5A	4554364000	477436000	457.436	Cabral et al., 2023
Excalibur_c112658_300		5A	4555210000	477521000	457.521	Cabral et al., 2023
wsnp_Ex_c2474_4619730		5A	4555214000	477521000	457.521	Cabral et al., 2023
wsnp_Ku_c15816_24541712		5A	5007990000	522799000	502.799	Cabral et al., 2023
RAC875_c8690_446		5A	5178854000	539885000	519.885	Cabral et al., 2023
Ra_c6930_1753		5A	5179518000	539952000	519.952	Cabral et al., 2023
Excalibur_c33923_592		5A	5661570000	588157000	568.157	Cabral et al., 2023
wsnp_Ex_c1138_2185522		5A	5691551000	591155000	571.155	Cabral et al., 2023
RAC875_c3046_1764		5A	5727511000	594751000	574.751	Cabral et al., 2023
wsnp_Ex_c27046_36265198		5A	5727511000	594751000	574.751	Cabral et al., 2023
Excalibur_c49550_97		5A	5956606000	617661000	597.661	Cabral et al., 2023
BS00104432_51		5A	6344139000	656414000	636.414	Cabral et al., 2023
wsnp_Ex_c54655_57455110		5A	6549362000	676936000	656.936	Cabral et al., 2023
RAC875_c55872_149		5A	6550476000	677048000	657.048	Cabral et al., 2023
wsnp_Ex_c23968_33210344		5A	6550531000	677053000	657.053	Cabral et al., 2023
wsnp_Ex_c23968_33209733		5A	6550576000	677058000	657.058	Cabral et al., 2023
C25_BS00085711_51		5A	637060000	677058000	657.058	Cabral et al., 2023
BS00085711_51		5A	6550576000	677058000	657.058	Cabral et al., 2023
wsnp_Ex_c23968_33209660		5A	6550576000	677058000	657.058	Cabral et al., 2023
wsnp_Ex_c16295_24772663		5A	6550620000	677062000	657.062	Cabral et al., 2023
wsnp_Ex_c16295_24772702		5A	6550620000	677062000	657.062	Cabral et al., 2023
wsnp_CAP11_c923_558715		5A	6551811000	677181000	657.181	Cabral et al., 2023
wsnp_Ex_c26968_36188964		5A	6782099000	700210000	680.21	Cabral et al., 2023
GENE-1970_158		5A	6837945000	705794000	685.794	Cabral et al., 2023
BS00021688_51		5A	6960032000	718003000	698.003	Cabral et al., 2023
C10_BS00021684_51		5A	522830000	725571000	705.571	Cabral et al., 2023
BS00021684_51		5A	7035712000	725571000	705.571	Cabral et al., 2023
IAAV3048		5A	7035714000	725571000	705.571	Cabral et al., 2023
Ra_c2142_821		5A	7035714000	725571000	705.571	Cabral et al., 2023
C11_BS00000006_51		5A	522830000	726240000	706.24	Cabral et al., 2023
BS00000006_51		5A	7042403000	726240000	706.24	Cabral et al., 2023
Excalibur_c5329_1335		5B	560000000	600000000	580	Cabral et al., 2023
BS00012140_51		5B	640000000	680000000	660	Cabral et al., 2023
Tdurum_contig45588_730		5B	640000000	680000000	660	Cabral et al., 2023
BobWhite_rep_c63710_181		5B	1	27542000	7.54157	Cabral et al., 2023
wsnp_Ex_c2459_4591587		5B	1	32000000	12	Cabral et al., 2023
wsnp_Ex_rep_c110196_92676847		5B	1	36000000	16	Cabral et al., 2023
wsnp_Ku_c5308_9450093		5B	1	36000000	16	Cabral et al., 2023
Tdurum_contig43078_437		5B	580000000	620000000	600	Cabral et al., 2023
RAC875_rep_c91630_132		5B	600000000	640000000	620	Cabral et al., 2023
BobWhite_rep_c63710_181		5B	55416000	27542000	7.54157	Cabral et al., 2023
wsnp_Ex_c2459_4591587		5B	103245000	32325000	12.3245	Cabral et al., 2023
wsnp_Ku_c5308_9450093		5B	144221000	36422000	16.4221	Cabral et al., 2023
wsnp_Ex_rep_c110196_92676847		5B	144228000	36423000	16.4228	Cabral et al., 2023
wsnp_Ku_c14252_22506286		5B	668465000	88847000	68.8465	Cabral et al., 2023
wsnp_Ex_rep_c104986_89538820		5B	682702000	90270000	70.2702	Cabral et al., 2023
Kukri_rep_c71114_838		5B	682702000	90270000	70.2702	Cabral et al., 2023
BS00067028_51		5B	684411000	90441000	70.4411	Cabral et al., 2023
CAP7_c1403_70		5B	757147000	97715000	77.7147	Cabral et al., 2023
RFL_Contig2368_1958		5B	757160000	97716000	77.716	Cabral et al., 2023
BS00045447_51		5B	3250804000	347080000	327.08	Cabral et al., 2023
BS00045446_51		5B	3250804000	347080000	327.08	Cabral et al., 2023
wsnp_BE606403B_Ta_2_1		5B	3256054000	347605000	327.605	Cabral et al., 2023
Excalibur_c15262_2304		5B	3256082000	347608000	327.608	Cabral et al., 2023
JG_c1889_344		5B	3257862000	347786000	327.786	Cabral et al., 2023
BS00065390_51		5B	3261999000	348200000	328.2	Cabral et al., 2023
Kukri_rep_c105540_177		5B	3551066000	377107000	357.107	Cabral et al., 2023
RAC875_c99618_116		5B	4018557000	423856000	403.856	Cabral et al., 2023
wsnp_Ku_c29780_39658445		5B	4744559000	496456000	476.456	Cabral et al., 2023
Ra_c8939_653		5B	4747978000	496798000	476.798	Cabral et al., 2023
Tdurum_contig68343_339		5B	4754989000	497499000	477.499	Cabral et al., 2023
wsnp_Ku_c12562_20256747		5B	4756677000	497668000	477.668	Cabral et al., 2023
wsnp_Ex_c10644_17356566		5B	4756691000	497669000	477.669	Cabral et al., 2023
RFL_Contig570_515		5B	4756755000	497675000	477.675	Cabral et al., 2023
Ku_c1083_375		5B	4761281000	498128000	478.128	Cabral et al., 2023
Ku_c1083_1261		5B	4761301000	498130000	478.13	Cabral et al., 2023
wsnp_Ex_c19724_28721128		5B	4763056000	498306000	478.306	Cabral et al., 2023
RAC875_c2437_1569		5B	4770251000	499025000	479.025	Cabral et al., 2023
BobWhite_c6094_447		5B	5096971000	531697000	511.697	Cabral et al., 2023
CAP11_c506_72		5B	5131870000	535187000	515.187	Cabral et al., 2023
Kukri_c15213_255		5B	5131936000	535194000	515.194	Cabral et al., 2023
RAC875_rep_c87796_195		5B	5156794000	537679000	517.679	Cabral et al., 2023
CAP7_c1155_57		5B	5188759000	540876000	520.876	Cabral et al., 2023
Tdurum_contig67535_391		5B	5343238000	556324000	536.324	Cabral et al., 2023
Kukri_c52_1639		5B	5372965000	559296000	539.296	Cabral et al., 2023
Excalibur_c5329_1335		5B	5786863000	600686000	580.686	Cabral et al., 2023
Tdurum_contig43078_437		5B	6020230000	624023000	604.023	Cabral et al., 2023
RAC875_rep_c91630_132		5B	6205559000	642556000	622.556	Cabral et al., 2023
Tdurum_contig45588_730		5B	6600304000	682030000	662.03	Cabral et al., 2023
BS00012140_51		5B	6604558000	682456000	662.456	Cabral et al., 2023
JD_c5065_1012		5B	6895044000	711504000	691.504	Cabral et al., 2023
RAC875_c34968_514		5B	7095818000	731582000	711.582	Cabral et al., 2023
wsnp_Ex_c17928_26697183		5D	530000000	570000000	550	Cabral et al., 2023
BS00074353_51		5D	530000000	570000000	550	Cabral et al., 2023
BS00075368_51		5D	530000000	570000000	550	Cabral et al., 2023
RAC875_c8100_163		5D	540000000	580000000	560	Cabral et al., 2023
BobWhite_rep_c55336_265		5D	709013000	92901000	72.9013	Cabral et al., 2023
RAC875_c5518_1401		5D	724645000	94465000	74.4645	Cabral et al., 2023
RFL_Contig398_51		5D	2858099000	307810000	287.81	Cabral et al., 2023
wsnp_Ex_c15858_24246431		5D	2858099000	307810000	287.81	Cabral et al., 2023
BS00000615_51		5D	3522696000	374270000	354.27	Cabral et al., 2023
Ex_c2615_564		5D	3932556000	415256000	395.256	Cabral et al., 2023
Kukri_c12562_453		5D	3956225000	417622000	397.622	Cabral et al., 2023
Kukri_c4866_552		5D	3956231000	417623000	397.623	Cabral et al., 2023
GENE-2550_181		5D	3960954000	418095000	398.095	Cabral et al., 2023
wsnp_Ex_c19724_28720939		5D	3961077000	418108000	398.108	Cabral et al., 2023
TA001269-1282		5D	3962461000	418246000	398.246	Cabral et al., 2023
wsnp_RFL_Contig1168_230552		5D	4433142000	465314000	445.314	Cabral et al., 2023
Tdurum_contig10210_425		5D	4486590000	470659000	450.659	Cabral et al., 2023
Excalibur_c34793_1260		5D	4518077000	473808000	453.808	Cabral et al., 2023
Tdurum_contig12848_112		5D	5424831000	564483000	544.483	Cabral et al., 2023
wsnp_Ex_c17928_26697183		5D	5460238000	568024000	548.024	Cabral et al., 2023
BS00074353_51		5D	5489250000	570925000	550.925	Cabral et al., 2023
BS00075368_51		5D	5489453000	570945000	550.945	Cabral et al., 2023
RAC875_c8100_163		5D	5585033000	580503000	560.503	Cabral et al., 2023
BobWhite_c13845_195		6A	550000000	590000000	570	Cabral et al., 2023
IAAV5761		6A	550000000	590000000	570	Cabral et al., 2023
wsnp_Ku_c14219_22455933		6A	550000000	590000000	570	Cabral et al., 2023
JD_c3392_168		6A	570000000	610000000	590	Cabral et al., 2023
Excalibur_rep_c103232_355		6A	590000000	630000000	610	Cabral et al., 2023
RAC875_c27781_591		6A	590000000	630000000	610	Cabral et al., 2023
BobWhite_c27364_296		6A	590000000	630000000	610	Cabral et al., 2023
TA005787-0140		6A	1	25364000	5.36395	Cabral et al., 2023
GENE-0345_707		6A	1	30000000	10	Cabral et al., 2023
Kukri_c38982_165		6A	1	31000000	11	Cabral et al., 2023
Kukri_c38982_516		6A	1	31000000	11	Cabral et al., 2023
Excalibur_c2978_667		6A	1	32000000	12	Cabral et al., 2023
BS00036635_51		6A	1	32000000	12	Cabral et al., 2023
Tdurum_contig42858_1256		6A	530000000	570000000	550	Cabral et al., 2023
wsnp_Ex_c48789_53586502		6A	530000000	570000000	550	Cabral et al., 2023
RAC875_rep_c90952_205		6A	540000000	580000000	560	Cabral et al., 2023
wsnp_Ex_rep_c67801_66492414		6A	540000000	580000000	560	Cabral et al., 2023
wsnp_BE495143A_Ta_2_1		6A	560000000	600000000	580	Cabral et al., 2023
wsnp_BE495143A_Ta_2_2		6A	560000000	600000000	580	Cabral et al., 2023
Kukri_c78348_266		6A	560000000	600000000	580	Cabral et al., 2023
wsnp_Ex_c965_1845447		6A	560000000	600000000	580	Cabral et al., 2023
BS00058929_51		6A	560000000	600000000	580	Cabral et al., 2023
tplb0026o20_691		6A	590000000	630000000	610	Cabral et al., 2023
Kukri_c21058_880		6A	590000000	630000000	610	Cabral et al., 2023
GENE-0345_707		6A	1	30494000	10.4937	Cabral et al., 2023
Kukri_c38982_516		6A	1	31115000	11.1148	Cabral et al., 2023
Kukri_c38982_165		6A	1	31115000	11.1152	Cabral et al., 2023
BS00036635_51		6A	1	32119000	12.1187	Cabral et al., 2023
Excalibur_c2978_667		6A	1	32387000	12.3872	Cabral et al., 2023
Kukri_c42078_708		6A	2696000	42696000	22.6961	Cabral et al., 2023
BS00110902_51		6A	3357000	43357000	23.3567	Cabral et al., 2023
BS00022292_51		6A	3357000	43357000	23.3567	Cabral et al., 2023
Tdurum_contig62141_496		6A	13953000	53953000	33.9532	Cabral et al., 2023
Tdurum_contig62141_148		6A	13954000	53954000	33.9536	Cabral et al., 2023
Kukri_rep_c104648_439		6A	13955000	53955000	33.9554	Cabral et al., 2023
IAAV7418		6A	13957000	53957000	33.9572	Cabral et al., 2023
wsnp_BQ167224A_Ta_2_1		6A	14981000	54981000	34.9814	Cabral et al., 2023
TA005058-0493		6A	14982000	54982000	34.9818	Cabral et al., 2023
RAC875_c34617_143		6A	14982000	54982000	34.9824	Cabral et al., 2023
TA004624-0679		6A	15111000	55111000	35.1111	Cabral et al., 2023
RAC875_c32053_291		6A	17057000	57057000	37.0572	Cabral et al., 2023
CAP8_c1024_448		6A	17702000	57702000	37.7016	Cabral et al., 2023
wsnp_Ex_c15378_23638822		6A	29193000	69193000	49.1932	Cabral et al., 2023
wsnp_Ex_c22089_31270950		6A	44316000	84316000	64.3162	Cabral et al., 2023
wsnp_JD_c10969_11530496		6A	500875000	540875000	520.875	Cabral et al., 2023
Tdurum_contig42858_1256		6A	530074000	570074000	550.074	Cabral et al., 2023
wsnp_Ex_c48789_53586502		6A	530074000	570074000	550.074	Cabral et al., 2023
RAC875_rep_c90952_205		6A	543131000	583131000	563.131	Cabral et al., 2023
wsnp_Ex_rep_c67801_66492414		6A	543131000	583131000	563.131	Cabral et al., 2023
BobWhite_c13845_195		6A	547933000	587933000	567.933	Cabral et al., 2023
IAAV5761		6A	547933000	587933000	567.933	Cabral et al., 2023
wsnp_Ku_c14219_22455933		6A	549120000	589120000	569.12	Cabral et al., 2023
wsnp_BE495143A_Ta_2_1		6A	560198000	600198000	580.198	Cabral et al., 2023
wsnp_BE495143A_Ta_2_2		6A	560199000	600199000	580.199	Cabral et al., 2023
BS00058929_51		6A	560281000	600281000	580.281	Cabral et al., 2023
Kukri_c78348_266		6A	561735000	601735000	581.735	Cabral et al., 2023
wsnp_Ex_c965_1845447		6A	561747000	601747000	581.747	Cabral et al., 2023
JD_c3392_168		6A	565494000	605494000	585.494	Cabral et al., 2023
tplb0026o20_691		6A	586965000	626965000	606.965	Cabral et al., 2023
RAC875_c27781_591		6A	587959000	627959000	607.959	Cabral et al., 2023
Excalibur_rep_c103232_355		6A	588118000	628118000	608.118	Cabral et al., 2023
Kukri_c21058_880		6A	591661000	631661000	611.661	Cabral et al., 2023
BobWhite_c27364_296		6A	593989000	633989000	613.989	Cabral et al., 2023
wsnp_Ku_rep_c72013_71735741		6B	620000000	660000000	640	Cabral et al., 2023
Excalibur_c18449_304		6B	1	37000000	17	Cabral et al., 2023
C70_RAC875_c58425_331		6B	1	28781000	8.78121	Cabral et al., 2023
C51_Ku_c4446_130		6B	1	28782000	8.78222	Cabral et al., 2023
Excalibur_c18449_304		6B	1	37230000	17.2297	Cabral et al., 2023
Excalibur_c12037_1241		6B	6626000	46626000	26.6258	Cabral et al., 2023
Excalibur_rep_c108023_321		6B	6627000	46627000	26.6266	Cabral et al., 2023
wsnp_Ex_c56091_58346859		6B	6633000	46633000	26.6332	Cabral et al., 2023
RAC875_c68849_153		6B	6634000	46634000	26.6339	Cabral et al., 2023
BS00033641_51		6B	6651000	46651000	26.6509	Cabral et al., 2023
wsnp_BE404947B_Ta_2_12		6B	12331000	52331000	32.3306	Cabral et al., 2023
Tdurum_contig75292_933		6B	42404000	82404000	62.4041	Cabral et al., 2023
Tdurum_contig102404_298		6B	44197000	84197000	64.1971	Cabral et al., 2023
RAC875_c2730_620		6B	106137000	146137000	126.137	Cabral et al., 2023
wsnp_Ex_c17435_26144201		6B	106137000	146137000	126.137	Cabral et al., 2023
RAC875_c13949_923		6B	106139000	146139000	126.139	Cabral et al., 2023
RAC875_c14852_2171		6B	136268000	176268000	156.268	Cabral et al., 2023
Kukri_c3018_865		6B	136271000	176271000	156.271	Cabral et al., 2023
BS00021686_51		6B	154567000	194567000	174.567	Cabral et al., 2023
Kukri_c25377_106		6B	154568000	194568000	174.568	Cabral et al., 2023
wsnp_Ex_c16243_24699942		6B	214155000	254155000	234.155	Cabral et al., 2023
wsnp_Ex_c11873_19047792		6B	214847000	254847000	234.847	Cabral et al., 2023
Ex_c1145_552		6B	451168000	491168000	471.168	Cabral et al., 2023
wsnp_Ku_rep_c72013_71735741		6B	620974000	660974000	640.974	Cabral et al., 2023
RFL_Contig196_518		6B	672571000	712571000	692.571	Cabral et al., 2023
Tdurum_contig12571_660		6B	674166000	714166000	694.166	Cabral et al., 2023
CAP7_rep_c12573_126		6B	689218000	729218000	709.218	Cabral et al., 2023
BobWhite_c27364_124		6B	693971000	733971000	713.971	Cabral et al., 2023
Tdurum_contig44853_1539		6D	1	22267000	2.26748	Cabral et al., 2023
Kukri_c6364_578		6D	1	29472000	9.47205	Cabral et al., 2023
TA001144-0714		6D	1	29973000	9.97312	Cabral et al., 2023
wsnp_CAP8_c6680_3136899		6D	1	31000000	11	Cabral et al., 2023
IAAV1711		6D	1	38000000	18	Cabral et al., 2023
C16_RAC875_c67463_300		6D	1	24722000	4.72168	Cabral et al., 2023
wsnp_CAP8_c6680_3136899		6D	1	31408000	11.408	Cabral et al., 2023
IAAV1711		6D	1	38015000	18.0147	Cabral et al., 2023
RAC875_c25672_473		6D	48104000	88104000	68.1039	Cabral et al., 2023
BS00064893_51		6D	59091000	99091000	79.0911	Cabral et al., 2023
RAC875_c25839_225		6D	272067000	312067000	292.067	Cabral et al., 2023
Excalibur_c4615_1610		6D	371925000	411925000	391.925	Cabral et al., 2023
BS00021881_51		6D	402204000	442204000	422.204	Cabral et al., 2023
Excalibur_c25752_80		6D	404637000	444637000	424.637	Cabral et al., 2023
GENE-4005_179		6D	404637000	444637000	424.637	Cabral et al., 2023
wsnp_Ex_rep_c70951_69806211		6D	404639000	444639000	424.639	Cabral et al., 2023
RFL_Contig2765_1148		6D	438761000	478761000	458.761	Cabral et al., 2023
RAC875_c26158_929		6D	440472000	480472000	460.472	Cabral et al., 2023
Kukri_c57756_370		6D	444950000	484950000	464.95	Cabral et al., 2023
BS00003568_51		6D	446944000	486944000	466.944	Cabral et al., 2023
IACX5958		6D	446945000	486945000	466.945	Cabral et al., 2023
RAC875_c57219_632		6D	450627000	490627000	470.627	Cabral et al., 2023
tplb0038e08_924		6D	450684000	490684000	470.684	Cabral et al., 2023
RFL_Contig2615_700		6D	452891000	492891000	472.891	Cabral et al., 2023
wsnp_Ex_c662_1301994		7A	1	22718000	2.71789	Cabral et al., 2023
RAC875_c48445_317		7A	1	22719000	2.71861	Cabral et al., 2023
RAC875_c11156_164		7A	1	23415000	3.4153	Cabral et al., 2023
BS00029357_51		7A	1	23425000	3.42525	Cabral et al., 2023
GENE-4923_506		7A	1	26498000	6.49752	Cabral et al., 2023
RFL_Contig5709_3312		7A	640000000	680000000	660	Cabral et al., 2023
RAC875_c25517_1067		7A	1	28255000	8.25543	Cabral et al., 2023
Kukri_c38676_251		7A	610000000	650000000	630	Cabral et al., 2023
BobWhite_c5649_344		7A	1263000	41263000	21.2629	Cabral et al., 2023
Excalibur_c46601_265		7A	2935000	42935000	22.9355	Cabral et al., 2023
BS00014126_51		7A	3329000	43329000	23.3287	Cabral et al., 2023
CAP11_c3214_133		7A	3329000	43329000	23.3288	Cabral et al., 2023
Tdurum_contig17050_547		7A	10140000	50140000	30.1405	Cabral et al., 2023
BS00036553_51		7A	12011000	52011000	32.0114	Cabral et al., 2023
Excalibur_c32144_159		7A	16651000	56651000	36.651	Cabral et al., 2023
IACX8453		7A	65613000	105613000	85.6128	Cabral et al., 2023
wsnp_Ra_rep_c69620_67130107		7A	65613000	105613000	85.6128	Cabral et al., 2023
RAC875_c67063_703		7A	92265000	132265000	112.265	Cabral et al., 2023
RAC875_c67063_984		7A	92266000	132266000	112.266	Cabral et al., 2023
BobWhite_c40583_146		7A	104793000	144793000	124.793	Cabral et al., 2023
BS00073171_51		7A	113672000	153672000	133.672	Cabral et al., 2023
Ra_c32003_420		7A	198245000	238245000	218.245	Cabral et al., 2023
C74_BS00078324_51		7A	597688000	637688000	617.688	Cabral et al., 2023
C54_RAC875_c60161_145		7A	601584000	641584000	621.584	Cabral et al., 2023
Kukri_c38676_251		7A	614918000	654918000	634.918	Cabral et al., 2023
C17_wsnp_Ex_c15341_23592177		7A	614959000	654959000	634.959	Cabral et al., 2023
RFL_Contig5709_3312		7A	641962000	681962000	661.962	Cabral et al., 2023
Kukri_c40735_318		7A	663486000	703486000	683.486	Cabral et al., 2023
wsnp_Ex_c53387_56639949		7A	697092000	737092000	717.092	Cabral et al., 2023
JD_c3269_342		7B	550000000	590000000	570	Cabral et al., 2023
Kukri_c51296_438		7B	550000000	590000000	570	Cabral et al., 2023
BS00075870_51		7B	550000000	590000000	570	Cabral et al., 2023
Kukri_c99107_143		7B	550000000	590000000	570	Cabral et al., 2023
Excalibur_c2217_68		7B	570000000	610000000	590	Cabral et al., 2023
Excalibur_rep_c74234_183		7B	630000000	670000000	650	Cabral et al., 2023
BS00027058_51		7B	630000000	670000000	650	Cabral et al., 2023
BS00078785_51		7B	630000000	670000000	650	Cabral et al., 2023
BobWhite_c8890_279		7B	630000000	670000000	650	Cabral et al., 2023
wsnp_Ex_c22955_32173776		7B	630000000	670000000	650	Cabral et al., 2023
Kukri_c100592_82		7B	630000000	670000000	650	Cabral et al., 2023
Tdurum_contig42029_2929		7B	640000000	680000000	660	Cabral et al., 2023
wsnp_CAP11_rep_c4076_1926235		7B	640000000	680000000	660	Cabral et al., 2023
wsnp_BE605194B_Ta_2_7		7B	640000000	680000000	660	Cabral et al., 2023
Kukri_c38676_278		7B	570000000	610000000	590	Cabral et al., 2023
BobWhite_c5961_849		7B	570000000	610000000	590	Cabral et al., 2023
wsnp_BF482403B_Ta_1_1		7B	570000000	610000000	590	Cabral et al., 2023
tplb0039c07_537		7B	570000000	610000000	590	Cabral et al., 2023
Excalibur_rep_c68565_1411		7B	570000000	610000000	590	Cabral et al., 2023
tplb0055m05_1805		7B	580000000	620000000	600	Cabral et al., 2023
IACX1302		7B	580000000	620000000	600	Cabral et al., 2023
Kukri_c8570_444		7B	580000000	620000000	600	Cabral et al., 2023
Kukri_c42653_179		7B	580000000	620000000	600	Cabral et al., 2023
RAC875_c24101_284		7B	610000000	650000000	630	Cabral et al., 2023
BS00063208_51		7B	620000000	660000000	640	Cabral et al., 2023
GENE-5000_874		7B	395259000	61526000	41.526	Cabral et al., 2023
wsnp_Ex_c46061_51675763		7B	443494000	66349000	46.349	Cabral et al., 2023
Tdurum_contig49572_643		7B	516469000	73647000	53.647	Cabral et al., 2023
Kukri_rep_c69164_94		7B	516479000	73648000	53.648	Cabral et al., 2023
BobWhite_c39364_231		7B	527886000	74789000	54.789	Cabral et al., 2023
BobWhite_c4481_96		7B	562491000	78249000	58.249	Cabral et al., 2023
wsnp_Ex_c3501_6408181		7B	562491000	78249000	58.249	Cabral et al., 2023
wsnp_Ex_c3501_6407678		7B	562505000	78250000	58.25	Cabral et al., 2023
wsnp_Ku_c665_1371448		7B	567279000	78728000	58.728	Cabral et al., 2023
wsnp_Ku_c665_1371121		7B	567282000	78728000	58.728	Cabral et al., 2023
wsnp_Ex_c21854_31021668		7B	1527700000	174770000	154.77	Cabral et al., 2023
BS00078640_51		7B	2911520000	313152000	293.152	Cabral et al., 2023
RAC875_rep_c70325_76		7B	5090648000	531065000	511.065	Cabral et al., 2023
RAC875_rep_c70325_264		7B	5090649000	531065000	511.065	Cabral et al., 2023
RAC875_rep_c70325_345		7B	5090650000	531065000	511.065	Cabral et al., 2023
RAC875_c30547_72		7B	5099284000	531928000	511.928	Cabral et al., 2023
CAP8_rep_c3680_203		7B	5103542000	532354000	512.354	Cabral et al., 2023
Tdurum_contig63792_549		7B	5107449000	532745000	512.745	Cabral et al., 2023
Tdurum_contig51208_147		7B	5107503000	532750000	512.75	Cabral et al., 2023
RAC875_c35489_303		7B	5107510000	532751000	512.751	Cabral et al., 2023
Tdurum_contig46922_814		7B	5107577000	532758000	512.758	Cabral et al., 2023
Excalibur_c4556_113		7B	5116506000	533651000	513.651	Cabral et al., 2023
Tdurum_contig44138_1546		7B	5116506000	533651000	513.651	Cabral et al., 2023
Tdurum_contig76013_766		7B	5125143000	534514000	514.514	Cabral et al., 2023
Kukri_c95270_1069		7B	5153137000	537314000	517.314	Cabral et al., 2023
Kukri_c51296_438		7B	5639117000	585912000	565.912	Cabral et al., 2023
Kukri_c99107_143		7B	5644768000	586477000	566.477	Cabral et al., 2023
BS00075870_51		7B	5644770000	586477000	566.477	Cabral et al., 2023
JD_c3269_342		7B	5644801000	586480000	566.48	Cabral et al., 2023
C75_BS00105558_51		7B	567910000	607912000	587.912	Cabral et al., 2023
tplb0039c07_537		7B	5901881000	612188000	592.188	Cabral et al., 2023
wsnp_BF482403B_Ta_1_1		7B	5903626000	612363000	592.363	Cabral et al., 2023
BobWhite_c5961_849		7B	5906255000	612626000	592.626	Cabral et al., 2023
Excalibur_c2217_68		7B	5911863000	613186000	593.186	Cabral et al., 2023
Kukri_c38676_278		7B	5914118000	613412000	593.412	Cabral et al., 2023
Excalibur_rep_c68565_1411		7B	5916397000	613640000	593.64	Cabral et al., 2023
Kukri_c8570_444		7B	6000754000	622075000	602.075	Cabral et al., 2023
IACX1302		7B	6009396000	622940000	602.94	Cabral et al., 2023
tplb0055m05_1805		7B	6009404000	622940000	602.94	Cabral et al., 2023
Kukri_c42653_179		7B	6015872000	623587000	603.587	Cabral et al., 2023
RAC875_c24101_284		7B	6286626000	650663000	630.663	Cabral et al., 2023
BS00063208_51		7B	6356184000	657618000	637.618	Cabral et al., 2023
Kukri_c100592_82		7B	6461069000	668107000	648.107	Cabral et al., 2023
BobWhite_c8890_279		7B	6481307000	670131000	650.131	Cabral et al., 2023
wsnp_Ex_c22955_32173776		7B	6481307000	670131000	650.131	Cabral et al., 2023
Excalibur_rep_c74234_183		7B	6529498000	674950000	654.95	Cabral et al., 2023
BS00027058_51		7B	6529503000	674950000	654.95	Cabral et al., 2023
BS00078785_51		7B	6529518000	674952000	654.952	Cabral et al., 2023
wsnp_CAP11_rep_c4076_1926235		7B	6530415000	675041000	655.041	Cabral et al., 2023
wsnp_BE605194B_Ta_2_7		7B	6558717000	677872000	657.872	Cabral et al., 2023
Tdurum_contig42029_2929		7B	6582388000	680239000	660.239	Cabral et al., 2023
wsnp_RFL_Contig2136_1423367		7B	6682790000	690279000	670.279	Cabral et al., 2023
Kukri_c15912_812		7B	6719614000	693961000	673.961	Cabral et al., 2023
Kukri_c15912_860		7B	6719615000	693961000	673.961	Cabral et al., 2023
wsnp_Ex_c56425_58548596		7B	6815137000	703514000	683.514	Cabral et al., 2023
wsnp_Ex_rep_c67593_66232317		7B	6993386000	721339000	701.339	Cabral et al., 2023
RAC875_rep_c78007_349		7B	6993398000	721340000	701.34	Cabral et al., 2023
RAC875_rep_c78007_394		7B	6993398000	721340000	701.34	Cabral et al., 2023
RAC875_c41938_471		7B	6993399000	721340000	701.34	Cabral et al., 2023
wsnp_Ex_c8400_14157318		7B	6998722000	721872000	701.872	Cabral et al., 2023
RAC875_c31791_559		7B	7026712000	724671000	704.671	Cabral et al., 2023
BS00082401_51		7B	7037364000	725736000	705.736	Cabral et al., 2023
Excalibur_c16245_840		7B	7061113000	728111000	708.111	Cabral et al., 2023
RAC875_rep_c117259_207		7B	7061149000	728115000	708.115	Cabral et al., 2023
BS00080756_51		7B	7161482000	738148000	718.148	Cabral et al., 2023
Kukri_c45404_121		7B	7322677000	754268000	734.268	Cabral et al., 2023
tplb0026f23_1134		7B	7374434000	759443000	739.443	Cabral et al., 2023
Excalibur_c5938_1867		7B	7380384000	760038000	740.038	Cabral et al., 2023
Excalibur_c5938_994		7B	7380392000	760039000	740.039	Cabral et al., 2023
Excalibur_c5938_301		7B	7380399000	760040000	740.04	Cabral et al., 2023
RAC875_c34939_467		7B	7395770000	761577000	741.577	Cabral et al., 2023
BobWhite_c43557_103		7B	7395771000	761577000	741.577	Cabral et al., 2023
tplb0060b03_1008		7B	7404641000	762464000	742.464	Cabral et al., 2023
Tdurum_contig54776_1489		7D	1	21969000	1.969	Cabral et al., 2023
Kukri_c1620_779		7D	1	23858000	3.858	Cabral et al., 2023
Tdurum_contig28304_335		7D	570000000	610000000	590	Cabral et al., 2023
BobWhite_c11918_807		7D	1	22330000	2.33	Cabral et al., 2023
tplb0027d07_1388		7D	1	24269000	4.269	Cabral et al., 2023
BobWhite_c8454_782		7D	1	36000000	16	Cabral et al., 2023
Kukri_c4143_869		7D	530000000	570000000	550	Cabral et al., 2023
tplb0039c07_334		7D	530000000	570000000	550	Cabral et al., 2023
BobWhite_c11549_468		7D	550000000	590000000	570	Cabral et al., 2023
Excalibur_c7895_385		7D	550000000	590000000	570	Cabral et al., 2023
D_GBB4FNX02ILZW2_114		7D	550000000	590000000	570	Cabral et al., 2023
Kukri_c40353_179		7D	600000000	640000000	620	Cabral et al., 2023
RFL_Contig3005_899		7D	610000000	650000000	630	Cabral et al., 2023
RFL_Contig3005_1190		7D	610000000	650000000	630	Cabral et al., 2023
RAC875_c12733_398		7D	610000000	650000000	630	Cabral et al., 2023
RFL_Contig3607_648		7D	610000000	650000000	630	Cabral et al., 2023
Tdurum_contig54776_1489		7D	1	21969000	1.969	Cabral et al., 2023
BobWhite_c11918_807		7D	3301000	22330000	2.33	Cabral et al., 2023
Kukri_c1620_779		7D	18582000	23858000	3.858	Cabral et al., 2023
tplb0027d07_1388		7D	22686000	24269000	4.269	Cabral et al., 2023
C78_Excalibur_c25315_702		7D	1	26482000	6.482	Cabral et al., 2023
BobWhite_c8454_782		7D	141548000	36155000	16.155	Cabral et al., 2023
Tdurum_contig50536_603		7D	205285000	42528000	22.528	Cabral et al., 2023
BobWhite_rep_c51103_465		7D	205288000	42529000	22.529	Cabral et al., 2023
CAP7_c1706_56		7D	206118000	42612000	22.612	Cabral et al., 2023
Tdurum_contig11613_329		7D	206126000	42613000	22.613	Cabral et al., 2023
D_contig76625_350		7D	282848000	50285000	30.285	Cabral et al., 2023
Excalibur_c27950_459		7D	519896000	73990000	53.99	Cabral et al., 2023
RAC875_c1829_321		7D	568554000	78855000	58.855	Cabral et al., 2023
Excalibur_c22419_460		7D	570915000	79092000	59.092	Cabral et al., 2023
wsnp_bm138650D_Ta_2_2		7D	2643886000	286389000	266.389	Cabral et al., 2023
BS00009457_51		7D	3846463000	406646000	386.646	Cabral et al., 2023
IACX7714		7D	3846463000	406646000	386.646	Cabral et al., 2023
IAAV4133		7D	3895763000	411576000	391.576	Cabral et al., 2023
tplb0039c07_334		7D	5467662000	568766000	548.766	Cabral et al., 2023
Kukri_c4143_869		7D	5481021000	570102000	550.102	Cabral et al., 2023
Excalibur_c7895_385		7D	5686660000	590666000	570.666	Cabral et al., 2023
D_GBB4FNX02ILZW2_114		7D	5688252000	590825000	570.825	Cabral et al., 2023
BobWhite_c11549_468		7D	5691964000	591196000	571.196	Cabral et al., 2023
Tdurum_contig28304_335		7D	5844862000	606486000	586.486	Cabral et al., 2023
Kukri_c40353_179		7D	6163201000	638320000	618.32	Cabral et al., 2023
C33_RFL_Contig2834_890		7D	606150000	646147000	626.147	Cabral et al., 2023
RFL_Contig3005_1190		7D	6312552000	653255000	633.255	Cabral et al., 2023
RFL_Contig3005_899		7D	6312555000	653255000	633.255	Cabral et al., 2023
RFL_Contig3607_648		7D	6320960000	654096000	634.096	Cabral et al., 2023
RAC875_c12733_398		7D	6326956000	654696000	634.696	Cabral et al., 2023
C79_Excalibur_rep_c92684_316		7D	614890000	654893000	634.893	Cabral et al., 2023
C22_CAP12_rep_c3868_270		3B	1	20987000	0.9867	Cabral et al., 2023
C37_CAP12_rep_c3868_270		3B	1	20987000	0.9867	Cabral et al., 2023
C23_CAP7_c1576_371		3B	1	30708000	10.7081	Cabral et al., 2023
C38_CAP7_c1576_371		3B	1	30708000	10.7081	Cabral et al., 2023
C5_BS00022961_51		3B	30790000	70794000	50.7938	Cabral et al., 2023
C61_RAC875_c86306_256		3B	51810000	91807000	71.8074	Cabral et al., 2023
C6_wsnp_Ex_c13629_21411429		3D	589170000	629167000	609.167	Cabral et al., 2023
C62_Ex_c40210_281		4A	36500000	76502000	56.502	Cabral et al., 2023
C7_wsnp_Ku_c45197_52288542		4A	570990000	610994000	590.994	Cabral et al., 2023
C24_wsnp_Ku_c45197_52288542		4A	570990000	610994000	590.994	Cabral et al., 2023
C8_RFL_Contig2226_1048		4A	573340000	613338000	593.337	Cabral et al., 2023
C63_RAC875_c19303_228		4B	17850000	57851000	37.8514	Cabral et al., 2023
C64_IACX1632		4B	558040000	598043000	578.043	Cabral et al., 2023
C9_BobWhite_c37803_125		5A	53830000	93834000	73.8339	Cabral et al., 2023
C65_IAAV2080		5A	410250000	450246000	430.246	Cabral et al., 2023
C25_BS00085711_51		5A	637060000	677058000	657.058	Cabral et al., 2023
C10_BS00021684_51		5A	522830000	725571000	705.571	Cabral et al., 2023
C66_IAAV3048		5A	522830000	725571000	705.571	Cabral et al., 2023
C11_BS00000006_51		5A	522830000	726240000	706.24	Cabral et al., 2023
C26_BS00000006_51		5A	522830000	726240000	706.24	Cabral et al., 2023
C39_BS00000006_51		5A	522830000	726240000	706.24	Cabral et al., 2023
C67_RAC875_c45619_224		5B	44730000	84733000	64.7331	Cabral et al., 2023
C12_BS00049793_51		5B	382840000	422844000	402.844	Cabral et al., 2023
C27_RFL_Contig3192_1291		5B	402940000	442940000	422.94	Cabral et al., 2023
C48_wsnp_Ku_rep_c72211_71920520		5B	435740000	475738000	455.738	Cabral et al., 2023
C49_RAC875_c32768_440		5B	453870000	493871000	473.871	Cabral et al., 2023
C50_Tdurum_contig13287_203		6A	1	38713000	18.7133	Cabral et al., 2023
C13_BS00110902_51		6A	3360000	43357000	23.3569	Cabral et al., 2023
C68_Ex_c22089_1077		6A	44310000	84315000	64.3149	Cabral et al., 2023
C28_wsnp_JD_c10969_11530496		6A	500880000	540875000	520.875	Cabral et al., 2023
C69_wsnp_CAP11_c303_253438		6A	522830000	562828000	542.828	Cabral et al., 2023
C70_RAC875_c58425_331		6B	1	28781000	8.7812	Cabral et al., 2023
C51_Ku_c4446_130		6B	1	28782000	8.7822	Cabral et al., 2023
C71_RAC875_c2730_620		6B	106140000	146137000	126.137	Cabral et al., 2023
C72_RAC875_c14852_2171		6B	136270000	176268000	156.268	Cabral et al., 2023
C52_Kukri_c80683_206		6B	136280000	176276000	156.276	Cabral et al., 2023
C29_BS00080544_51		6B	214560000	254560000	234.56	Cabral et al., 2023
C40_BS00080544_51		6B	214560000	254560000	234.56	Cabral et al., 2023
C30_JD_c2691_2947		6B	414300000	454298000	434.298	Cabral et al., 2023
C14_Ex_c1145_552		6B	451170000	491168000	471.168	Cabral et al., 2023
C15_Kukri_c2842_248		6B	457220000	497219000	477.219	Cabral et al., 2023
C31_Kukri_c2842_248		6B	457220000	497219000	477.219	Cabral et al., 2023
C53_Excalibur_c92249_102		6B	522830000	687963000	667.963	Cabral et al., 2023
C73_CAP7_rep_c12573_126		6B	522830000	729218000	709.218	Cabral et al., 2023
C16_RAC875_c67463_300		6D	1	24722000	4.7217	Cabral et al., 2023
C74_BS00078324_51		7A	597690000	637688000	617.688	Cabral et al., 2023
C54_RAC875_c60161_145		7A	601580000	641584000	621.584	Cabral et al., 2023
C17_wsnp_Ex_c15341_23592177		7A	614960000	654959000	634.959	Cabral et al., 2023
C41_Ex_c24796_2499		7A	522830000	732057000	712.057	Cabral et al., 2023
C55_RAC875_c30123_913		7B	58250000	98247000	78.247	Cabral et al., 2023
C75_BS00105558_51		7B	567910000	607912000	587.912	Cabral et al., 2023
C18_wsnp_RFL_Contig2136_1423367		7B	522830000	690279000	670.279	Cabral et al., 2023
C32_wsnp_RFL_Contig2136_1423367		7B	522830000	690279000	670.279	Cabral et al., 2023
C42_wsnp_RFL_Contig2136_1423367		7B	522830000	690279000	670.279	Cabral et al., 2023
C76_wsnp_RFL_Contig2136_1423367		7B	522830000	690279000	670.279	Cabral et al., 2023
C56_wsnp_Ex_c9017_15025720		7B	522830000	720819000	700.819	Cabral et al., 2023
C77_CAP7_c591_515		7B	522830000	728109000	708.109	Cabral et al., 2023
C78_Excalibur_c25315_702		7D	1	26482000	6.482	Cabral et al., 2023
C33_RFL_Contig2834_890		7D	606150000	646147000	626.147	Cabral et al., 2023
C79_Excalibur_rep_c92684_316		7D	614890000	654893000	634.893	Cabral et al., 2023
	Q3A.1. Q3A.2	3A	692600000	717300000	697,6 and 712,3	Gaire et al., (2021)
S1B_325985493	QFhb	1B	306000000	346000000	326	Ghimire et al., 2022
S1B_327027585	QFhb	1B	307000000	347000000	327	Ghimire et al., 2022
S3A_661557724	QFhb	3A	641600000	681600000	661.6	Ghimire et al., 2022
S3B_790522562	QFhb	3B	770500000	810500000	790.5	Ghimire et al., 2022
S4A_715809044	QFhb	4A	695800000	735800000	715.8	Ghimire et al., 2022
S5A_18653369	QFhb	5A	1	38700000	18.7	Ghimire et al., 2022
S5B_679045775	QFhb	5B	659000000	699000000	679	Ghimire et al., 2022
S5B_679045776	QFhb	5B	659000000	699000000	679	Ghimire et al., 2022
S7A_545054062	QFhb	7A	525100000	565100000	545.1	Ghimire et al., 2022
S7A_42268660	QFhb	7A	22300000	62300000	42.3	Ghimire et al., 2022
S7A_251753588	QFhb	7A	231800000	271800000	251.8	Ghimire et al., 2022
S7B_62687743	QFhb	7B	42700000	82700000	62.7	Ghimire et al., 2022
AX-95208507	QFhb.jic	1D	438887000	478887000	458.887	Goddard et al., 2021
AX-95204097	QFtm.jic	2A	299046000	339046000	319.046	Goddard et al., 2021
AX-94501139	QTgw.jic	2D	41984000	81984000	61983976	Goddard et al., 2021
AX-94684556	QDon.jic	3B	699085000	739085000	719.085	Goddard et al., 2021
AX-94508980	QTgw.jic	4B	7522000	47522000	27.5225	Goddard et al., 2021
AX-94615340	QPht.jic	4B	11707000	51707000	31.7071	Goddard et al., 2021
AX-94685096	QPht.jic	4B	11875000	51875000	31.8753	Goddard et al., 2021
AX-94773648	QFhb.jic	4D	5987000	45987000	25.9871	Goddard et al., 2021
AX-94397932	QDon.jic	4D	469753000	509753000	489.753	Goddard et al., 2021
AX-95018920	QPht.jic	4D	6481000	46481000	26.4815	Goddard et al., 2021
AX-94978555	QDon.jic-5B	5B	525429000	565429000	545.429	Goddard et al., 2021
AX-94708444	QFtm.jic-5B	5B	552394000	592394000	572.394	Goddard et al., 2021
AX-95166397	QFtm.jic-5B	5B	560103000	600103000	580.103	Goddard et al., 2021
AX-94814963	QFhb.jic-5B	5B	560686000	600686000	580.686	Goddard et al., 2021
AX-95108292	QFhb.jic-5B	5B	578079000	618079000	598.079	Goddard et al., 2021
AX-94702814	QTgw.jic-7A.1	7A	590930000	630930000	610.93	Goddard et al., 2021
AX-94763718	QTgw.jic-7A.1	7A	592991000	632991000	612.991	Goddard et al., 2021
AX-94435006	QDon.jic	7A	650815000	690815000	670.815	Goddard et al., 2021
	QFhb	7A	641300000	681300000	661.3	Hu et al., 2020
		2B	633352000	673352000	653.352	Larkin et al., 2020
		2B	554226000	594226000	574.226	Larkin et al., 2020
		2D	1	31171000	11171031	Larkin et al., 2020
		4B	557009000	597009000	577.009	Larkin et al., 2020
		5B	528334000	568334000	548.334	Larkin et al., 2020
		5B	570615000	610615000	590.615	Larkin et al., 2020
		5D	528346000	568346000	548.346	Larkin et al., 2020
		6A	1	25114000	5.114	Larkin et al., 2020
		6A	1	31160000	11.16	Larkin et al., 2020
		6B	1	38242000	18.242	Larkin et al., 2020
IWB9825		2B	1	30206000	10.206	Li et al., 2023
IWB54728		4B	579812000	619812000	599.812	Li et al., 2023
IWB73509		6A	525113000	565113000	545.113	Li et al., 2023
IWB7284		6A	525113000	565113000	545.113	Li et al., 2023
IWB35180		6A	525127000	565127000	545.127	Li et al., 2023
IWA2192		6A	525128000	565128000	545.128	Li et al., 2023
IWA3269		6A	525827000	565827000	545.827	Li et al., 2023
IWB70872		6A	525829000	565829000	545.829	Li et al., 2023
IWA6938		6A	525832000	565832000	545.832	Li et al., 2023
IWB67907		6A	525833000	565833000	545.833	Li et al., 2023
IWB45422		6A	526548000	566548000	546.548	Li et al., 2023
IWA1671		6A	529229000	569229000	549.229	Li et al., 2023
IWB71372		6A	530074000	570074000	550.074	Li et al., 2023
IWA4035		6A	530074000	570074000	550.074	Li et al., 2023
IWA224		6A	530076000	570076000	550.076	Li et al., 2023
IWB56339		6A	530282000	570282000	550.282	Li et al., 2023
IWB74549		6A	530284000	570284000	550.284	Li et al., 2023
IWB36031		6A	530738000	570738000	550.738	Li et al., 2023
IWB50963		6A	530956000	570956000	550.956	Li et al., 2023
IWB63066		6A	530958000	570958000	550.958	Li et al., 2023
IWB4259		6A	532763000	572763000	552.763	Li et al., 2023
AX-109963861		1A	350000000	390000000	370	Nannuru et al., 2022
AX-110368979		1A	357000000	397000000	377	Nannuru et al., 2022
AX-158556673		1A	21000000	61000000	41	Nannuru et al., 2022
AX-158569168		1A	358000000	398000000	378	Nannuru et al., 2022
AX-158602974		1A	512000000	552000000	532	Nannuru et al., 2022
AX-158605835		1A	71000000	111000000	91	Nannuru et al., 2022
AX-89430092		1A	497000000	537000000	517	Nannuru et al., 2022
AX-89552689		1A	520000000	560000000	540	Nannuru et al., 2022
AX-94522764		1A	40581000	50581000	46	Nannuru et al., 2022	*
AX-94522764		1A	26000000	66000000	46	Nannuru et al., 2022
AX-94564281		1A	252574000	262573000	258	Nannuru et al., 2022	*
AX-94917012		1A	20543000	30543000	26	Nannuru et al., 2022	*
BS00039749_51		1A	15890000	25890000	21	Nannuru et al., 2022	*
BS00067339_51		1A	41236000	51236000	46	Nannuru et al., 2022	*
Excalibur_c11374_1126		1A	127484000	137484000	132	Nannuru et al., 2022	*
Excalibur_c44668_382		1A	511455000	521454000	516	Nannuru et al., 2022	*
Excalibur_c59894_97		1A	458814000	468814000	464	Nannuru et al., 2022	*
IAAV5652		1A	36709000	46710000	42	Nannuru et al., 2022	*
Kukri_c13107_100		1A	500514000	510514000	505	Nannuru et al., 2022	*
Kukri_c13136_1363		1A	23614000	33614000	29	Nannuru et al., 2022	*
Kukri_c3582_87		1A	469642000	479642000	475	Nannuru et al., 2022	*
Kukri_c44738_477		1A	29000000	69000000	49	Nannuru et al., 2022
RAC875_c14926_589		1A	23624000	33624000	29	Nannuru et al., 2022	*
RAC875_c50811_655		1A	507000000	547000000	527	Nannuru et al., 2022
RAC875_c826_2186		1A	34407000	44408000	39	Nannuru et al., 2022	*
RAC875_c89908_105		1A	33732000	43732000	39	Nannuru et al., 2022	*
tplb0036b21_694		1A	502000000	542000000	522	Nannuru et al., 2022
wsnp_BE490041A_Ta_2_1		1A	33729000	43730000	39	Nannuru et al., 2022	*
wsnp_CAP12_c2438_1180601		1A	34650000	44650000	40	Nannuru et al., 2022	*
wsnp_Ku_c13229_21142792		1A	1	29000000	9	Nannuru et al., 2022
AX-158521149		1B	509000000	549000000	529	Nannuru et al., 2022
AX-158521178		1B	508000000	548000000	528	Nannuru et al., 2022
AX-158540092		1B	569000000	609000000	589	Nannuru et al., 2022
AX-158570298		1B	564000000	604000000	584	Nannuru et al., 2022
AX-94504071		1B	508000000	548000000	528	Nannuru et al., 2022
AX-94668903		1B	182000000	222000000	202	Nannuru et al., 2022
AX-94908088		1B	550299000	560299000	555	Nannuru et al., 2022	*
AX-95632122		1B	510000000	550000000	530	Nannuru et al., 2022
BS00000066_51		1B	525481000	535481000	530	Nannuru et al., 2022	*
BS00036362_51		1B	525478000	535479000	530	Nannuru et al., 2022	*
BS00066338_51		1B	583800000	593800000	589	Nannuru et al., 2022	*
BS00069125_51		1B	583485000	593485000	588	Nannuru et al., 2022	*
CAP7_c302_518		1B	383011000	393011000	388	Nannuru et al., 2022	*
Excalibur_c30569_384		1B	2556000	12556000	8	Nannuru et al., 2022	*
Excalibur_c90096_77		1B	482489000	492489000	487	Nannuru et al., 2022	*
Kukri_c39223_831		1B	635556000	645556000	641	Nannuru et al., 2022	*
Tdurum_contig31102_299		1B	525479000	535479000	530	Nannuru et al., 2022	*
wsnp_BG606586B_Ta_2_13		1B	510000000	550000000	530	Nannuru et al., 2022
AX-94603856		1D	426000000	466000000	446000000	Nannuru et al., 2022
Ku_c13622_482		1D	1	30000000	10000000	Nannuru et al., 2022
RFL_Contig1338_2062		1D	1	32000000	12000000	Nannuru et al., 2022
wsnp_Ra_c2633_5017265		1D	1	29000000	9000000	Nannuru et al., 2022
AX-158540758		2A	62000000	102000000	82	Nannuru et al., 2022
AX-158545929		2A	658000000	698000000	678	Nannuru et al., 2022
AX-158561881		2A	11000000	51000000	31	Nannuru et al., 2022
AX-158609092		2A	1	21000000	1	Nannuru et al., 2022
AX-94410389		2A	61000000	101000000	81	Nannuru et al., 2022
AX-94551664		2A	596000000	636000000	616	Nannuru et al., 2022
AX-94820378		2A	1	24000000	4	Nannuru et al., 2022
AX-94866977		2A	1	32000000	12	Nannuru et al., 2022
AX-94873196		2A	724000000	764000000	744	Nannuru et al., 2022
AX-94982819		2A	712817000	722817000	718	Nannuru et al., 2022	*
BS00004724_51		2A	26693000	36693000	32	Nannuru et al., 2022	*
BS00093990_51		2A	4000000	44000000	24	Nannuru et al., 2022
BS00096927_51		2A	750789000	760789000	756	Nannuru et al., 2022	*
CAP12_c575_105		2A	750795000	760795000	756	Nannuru et al., 2022	*
Excalibur_c6808_541		2A	76752000	86752000	82	Nannuru et al., 2022	*
Excalibur_c6808_959		2A	76753000	86753000	82	Nannuru et al., 2022	*
IACX2067		2A	61000000	101000000	81	Nannuru et al., 2022
IACX5800		2A	738097000	748097000	743	Nannuru et al., 2022	*
Ku_c23118_149		2A	29499000	39499000	34	Nannuru et al., 2022	*
Ku_c269_2643		2A	31632000	41632000	37	Nannuru et al., 2022	*
RAC875_c21173_213		2A	407511000	417511000	413	Nannuru et al., 2022	*
RAC875_c3397_1492		2A	710336000	720336000	715	Nannuru et al., 2022	*
RAC875_c76533_442		2A	93361000	103361000	64	Nannuru et al., 2022	*
Tdurum_contig29983_490		2A	1	21000000	1	Nannuru et al., 2022
wsnp_Ex_c19556_28530231		2A	31051000	41050000	36	Nannuru et al., 2022	*
wsnp_Ex_c19556_28530243		2A	31050000	41050000	36	Nannuru et al., 2022	*
wsnp_Ex_c21409_30544027		2A	678012000	688012000	683	Nannuru et al., 2022	*
wsnp_Ex_rep_c66800_65171259		2A	499345000	509345000	504	Nannuru et al., 2022	*
BS00022295_51		2B	729050000	739050000	734050426	Nannuru et al., 2022	*
JD_c39990_130		2B	128169000	138169000	133169493	Nannuru et al., 2022	*
Ku_c23446_2209		2B	128009000	138009000	133009154	Nannuru et al., 2022	*
Kukri_c26697_366		2B	757000000	797000000	777000000	Nannuru et al., 2022
Kukri_c529_1414		2B	714000000	754000000	734000000	Nannuru et al., 2022
Tdurum_contig83066_276		2B	128690000	138690000	133689943	Nannuru et al., 2022	*
wsnp_Ex_rep_c67391_65971023		2B	99237000	109237000	104237091	Nannuru et al., 2022	*
AX-158522711		2D	102000000	142000000	122	Nannuru et al., 2022
Kukri_c84087_154		2D	9000000	49000000	29	Nannuru et al., 2022
AX-111598704		3A	618000000	658000000	638	Nannuru et al., 2022
AX-158523018		3A	509000000	549000000	529000000	Nannuru et al., 2022
AX-158523310		3A	601000000	641000000	621000000	Nannuru et al., 2022
AX-158523748		3A	496000000	536000000	516000000	Nannuru et al., 2022
AX-158576592		3A	715000000	755000000	735000000	Nannuru et al., 2022
AX-158577307		3A	26000000	66000000	46	Nannuru et al., 2022
AX-86168070		3A	600000000	640000000	620000000	Nannuru et al., 2022
AX-89351265		3A	595000000	635000000	615000000	Nannuru et al., 2022
AX-94401833		3A	1	38000000	18	Nannuru et al., 2022
AX-94470854		3A	497000000	537000000	517000000	Nannuru et al., 2022
AX-94844681		3A	698000000	738000000	718	Nannuru et al., 2022
BS00021930_51		3A	494000000	534000000	514	Nannuru et al., 2022
BS00057445_51		3A	20388000	30388000	25387970	Nannuru et al., 2022	*
BS00067163_51		3A	685000000	725000000	705	Nannuru et al., 2022
BS00074617_51		3A	600000000	640000000	620000000	Nannuru et al., 2022
BS00110266_51		3A	516305000	526305000	521304741	Nannuru et al., 2022	*
BS00110266_51		3A	501000000	541000000	521000000	Nannuru et al., 2022
CAP11_c1022_66		3A	709156000	719156000	714156114	Nannuru et al., 2022	*
Excalibur_c10079_1585		3A	51676000	61676000	56675575	Nannuru et al., 2022	*
Excalibur_c13709_2568		3A	513897000	523897000	518897453	Nannuru et al., 2022	*
Excalibur_rep_c103091_266		3A	74382000	84382000	79381502	Nannuru et al., 2022	*
IAAV5819		3A	38000000	78000000	58	Nannuru et al., 2022
IACX6092		3A	516305000	526305000	521304741	Nannuru et al., 2022	*
IACX6092		3A	499000000	539000000	519000000	Nannuru et al., 2022
Ku_c12191_1123		3A	718000000	758000000	738000000	Nannuru et al., 2022
Kukri_c8200_2456		3A	655000000	695000000	675000000	Nannuru et al., 2022
Ra_c5515_2396		3A	494000000	534000000	514000000	Nannuru et al., 2022
RAC875_c14370_1319		3A	639807000	649807000	644807385	Nannuru et al., 2022	*
RAC875_c15003_377		3A	678441000	688442000	683441409	Nannuru et al., 2022	*
RAC875_c51781_238		3A	1	6306000	1306208	Nannuru et al., 2022
RAC875_rep_c113906_294		3A	539112000	549112000	544111904	Nannuru et al., 2022	*
Tdurum_contig20950_359		3A	481813000	491813000	486812922	Nannuru et al., 2022	*
wsnp_Ex_rep_c66274_64426901		3A	718000000	758000000	738000000	Nannuru et al., 2022
AX-108767674		3B	791000000	831000000	811000000	Nannuru et al., 2022
AX-108831659		3B	51000000	91000000	71000000	Nannuru et al., 2022
AX-110958104		3B	454000000	494000000	474000000	Nannuru et al., 2022
AX-111131199		3B	791000000	831000000	811000000	Nannuru et al., 2022
AX-158538287		3B	396000000	436000000	416	Nannuru et al., 2022
AX-158538369		3B	552000000	592000000	572000000	Nannuru et al., 2022
AX-158541755		3B	764000000	804000000	784000000	Nannuru et al., 2022
AX-94524651		3B	488000000	528000000	508000000	Nannuru et al., 2022
AX-94536178		3B	786000000	826000000	806000000	Nannuru et al., 2022
AX-95152594		3B	13519000	23519000	18518699	Nannuru et al., 2022	*
AX-95187090		3B	566024000	576024000	571023915	Nannuru et al., 2022	*
BobWhite_c19725_1329		3B	561278000	571278000	566278229	Nannuru et al., 2022	*
BS00034257_51		3B	488000000	528000000	508000000	Nannuru et al., 2022
Ex_c25520_449		3B	700702000	710702000	705701614	Nannuru et al., 2022	*
Excalibur_c3556_1758		3B	810872000	820872000	815872139	Nannuru et al., 2022	*
Excalibur_c94546_61		3B	1178000	11178000	6178272	Nannuru et al., 2022	*
Excalibur_rep_c115600_289		3B	799171000	809171000	804171280	Nannuru et al., 2022	*
Kukri_c11910_445		3B	560273000	570273000	565273372	Nannuru et al., 2022	*
RAC875_c16251_618		3B	799168000	809168000	804168340	Nannuru et al., 2022	*
Tdurum_contig51605_137		3B	803000000	843000000	823000000	Nannuru et al., 2022
wsnp_Ex_c15399_23662312		3B	560638000	570637000	565637644	Nannuru et al., 2022	*
wsnp_Ex_c2314_4333242		3B	549000000	589000000	569000000	Nannuru et al., 2022
wsnp_Ex_c3907_7088011		3B	732764000	742764000	737764303	Nannuru et al., 2022	*
wsnp_JD_c19725_17732526		3B	561278000	571278000	566278216	Nannuru et al., 2022	*
wsnp_Ku_c4078_7436510		3B	550550000	560550000	555549721	Nannuru et al., 2022	*
AX-108900808		4A	523000000	563000000	543000000	Nannuru et al., 2022
AX-109469528		4A	701000000	741000000	721	Nannuru et al., 2022
AX-158533457		4A	624000000	664000000	644000000	Nannuru et al., 2022
AX-158533564		4A	701000000	741000000	721	Nannuru et al., 2022
AX-94540165		4A	699000000	739000000	719000000	Nannuru et al., 2022
AX-95228002		4A	600714000	610714000	605714167	Nannuru et al., 2022	*
IACX3391		4A	2000000	42000000	22000000	Nannuru et al., 2022
Kukri_c48194_641		4A	705744000	715745000	710744420	Nannuru et al., 2022	*
Kukri_c89772_150		4A	576330000	586330000	581330192	Nannuru et al., 2022	*
Kukri_rep_c69389_1215		4A	584591000	594591000	589591196	Nannuru et al., 2022	*
wsnp_BG604678A_Ta_1_2		4A	576870000	586870000	581869525	Nannuru et al., 2022	*
wsnp_Ex_c41074_47987860		4A	612947000	622947000	617946862	Nannuru et al., 2022	*
		4A	542577000	582577000	562.577	Nannuru et al., 2022
	Qfhb.nmbu	4A	716000000	748000000	732000000	Nannuru et al., 2022	*
AX-158550230		4B	589000000	629000000	609000000	Nannuru et al., 2022
AX-158550265		4B	590000000	630000000	610000000	Nannuru et al., 2022
AX-158564576		4B	1	21000000	1000000	Nannuru et al., 2022
AX-158582427		4B	607000000	647000000	627000000	Nannuru et al., 2022
AX-158582680		4B	591000000	631000000	611000000	Nannuru et al., 2022
AX-158598875		4B	600000000	640000000	620000000	Nannuru et al., 2022
AX-158598892		4B	591000000	631000000	611000000	Nannuru et al., 2022
AX-158618805		4B	32000000	72000000	52000000	Nannuru et al., 2022
BobWhite_c27751_206		4B	615059000	625059000	620058664	Nannuru et al., 2022	*
BobWhite_c27751_95		4B	615058000	625059000	620058446	Nannuru et al., 2022	*
BobWhite_c40424_143		4B	613593000	623594000	618593465	Nannuru et al., 2022	*
BS00076033_51		4B	604516000	614516000	609515871	Nannuru et al., 2022	*
CAP11_c3631_75		4B	41621000	51621000	46621203	Nannuru et al., 2022	*
Excalibur_c31044_482		4B	599000000	639000000	619000000	Nannuru et al., 2022
Excalibur_c56787_95		4B	54208000	64208000	59207875	Nannuru et al., 2022	*
IACX938		4B	606426000	616426000	611426312	Nannuru et al., 2022	*
Tdurum_contig29989_132		4B	227882000	237882000	232881834	Nannuru et al., 2022	*
wsnp_CAP12_c1101_569783		4B	604513000	614513000	609513271	Nannuru et al., 2022	*
	Qfhb.nmbu	4B	522000000	614000000	568000000	Nannuru et al., 2022	*
AX-158550608		5A	418000000	458000000	438000000	Nannuru et al., 2022
AX-158550811		5A	670000000	710000000	690000000	Nannuru et al., 2022
AX-158564968		5A	415000000	455000000	435000000	Nannuru et al., 2022
AX-158584445		5A	564000000	604000000	584000000	Nannuru et al., 2022
AX-94442743		5A	564000000	604000000	584000000	Nannuru et al., 2022
AX-94536022		5A	483000000	523000000	503000000	Nannuru et al., 2022
BobWhite_c4336_127		5A	432926000	442926000	437925966	Nannuru et al., 2022	*
BS00100107_51		5A	476897000	486897000	481896910	Nannuru et al., 2022	*
Excalibur_c7180_862		5A	433468000	443468000	438468074	Nannuru et al., 2022	*
Ra_c5508_706		5A	631789000	641789000	636789460	Nannuru et al., 2022	*
RAC875_c35993_308		5A	477376000	487375000	482375559	Nannuru et al., 2022	*
RAC875_rep_c113313_607		5A	580241000	590241000	585240547	Nannuru et al., 2022	*
TA001299-0711		5A	647000000	687000000	667000000	Nannuru et al., 2022
tplb0048g05_866		5A	685778000	695778000	690777763	Nannuru et al., 2022	*
AX-111450195		5B	661000000	701000000	681000000	Nannuru et al., 2022
AX-158585841		5B	418000000	458000000	438000000	Nannuru et al., 2022
BS00023081_51		5B	407000000	447000000	427000000	Nannuru et al., 2022
Excalibur_c6010_433		5B	25000000	65000000	45000000	Nannuru et al., 2022
RAC875_rep_c74170_236		5B	21000000	61000000	41000000	Nannuru et al., 2022
wsnp_Ku_c3151_5892200		5B	675853000	685853000	680852982	Nannuru et al., 2022	*
AX-158542859		5D	7000000	47000000	27	Nannuru et al., 2022
Kukri_c41594_74		5D	393000000	433000000	413000000	Nannuru et al., 2022
AX-109314629		6A	1	33000000	13000000	Nannuru et al., 2022
AX-110030055		6A	428000000	468000000	448000000	Nannuru et al., 2022
AX-111037615		6A	1	22000000	2000000	Nannuru et al., 2022
AX-158527190		6A	585000000	625000000	605000000	Nannuru et al., 2022
AX-158534493		6A	589000000	629000000	609000000	Nannuru et al., 2022
AX-158587853		6A	410000000	450000000	430000000	Nannuru et al., 2022
AX-158600321		6A	576000000	616000000	596	Nannuru et al., 2022
AX-158600352		6A	559000000	599000000	579000000	Nannuru et al., 2022
AX-89774853		6A	2000000	42000000	22000000	Nannuru et al., 2022
AX-95194014		6A	429000000	469000000	449000000	Nannuru et al., 2022
BobWhite_c14915_156		6A	515763000	525763000	520762774	Nannuru et al., 2022	*
BobWhite_c36070_89		6A	17024000	27023000	22023572	Nannuru et al., 2022	*
BS00003723_51		6A	594000000	634000000	614	Nannuru et al., 2022
BS00033795_51		6A	397473000	407474000	402473488	Nannuru et al., 2022	*
BS00037002_51		6A	1	7973000	2972633	Nannuru et al., 2022
BS00062823_51		6A	442421000	452421000	447421249	Nannuru et al., 2022	*
BS00063175_51		6A	460000000	500000000	480	Nannuru et al., 2022
BS00078715_51		6A	419094000	429094000	424093800	Nannuru et al., 2022	*
BS00086046_51		6A	420278000	430278000	425277806	Nannuru et al., 2022	*
BS00091909_51		6A	594000000	634000000	614000000	Nannuru et al., 2022
CAP7_c7415_267		6A	545000000	585000000	565000000	Nannuru et al., 2022
D_GA8KES401DISTP_65		6A	588000000	628000000	608000000	Nannuru et al., 2022
Excalibur_c12482_901		6A	18889000	28889000	23888637	Nannuru et al., 2022	*
Excalibur_c37474_242		6A	534000000	574000000	554000000	Nannuru et al., 2022
Excalibur_c4202_1326		6A	1	33000000	9000000	Nannuru et al., 2022
Excalibur_c49239_97		6A	434669000	444669000	439668875	Nannuru et al., 2022	*
Excalibur_c6258_692		6A	457466000	467466000	462465889	Nannuru et al., 2022	*
Excalibur_c9210_168		6A	542172000	552172000	547171728	Nannuru et al., 2022	*
Excalibur_rep_c67100_1541		6A	589000000	629000000	609	Nannuru et al., 2022
Excalibur_rep_c68708_80		6A	543000000	583000000	563000000	Nannuru et al., 2022
GENE-4204_738		6A	545000000	585000000	565000000	Nannuru et al., 2022
IAAV5595		6A	589000000	629000000	609	Nannuru et al., 2022
Ku_c3895_2991		6A	554000000	594000000	574000000	Nannuru et al., 2022
Kukri_c10711_632		6A	85000000	125000000	105000000	Nannuru et al., 2022
Kukri_c38882_391		6A	428971000	438971000	433970918	Nannuru et al., 2022	*
Kukri_c6128_373		6A	544000000	584000000	564000000	Nannuru et al., 2022
Kukri_rep_c104521_601		6A	629332000	639332000	634332470	Nannuru et al., 2022	*
Kukri_rep_c68091_971		6A	589000000	629000000	609000000	Nannuru et al., 2022
Kukri_rep_c95718_868		6A	592357000	602357000	597356708	Nannuru et al., 2022	*
RFL_Contig1490_386		6A	599882000	609882000	604881765	Nannuru et al., 2022	*
Tdurum_contig97611_150		6A	3791000	13791000	8791377	Nannuru et al., 2022	*
tplb0031m24_341		6A	589000000	629000000	609	Nannuru et al., 2022
wsnp_Ex_c1104_2118684		6A	426222000	436222000	431222155	Nannuru et al., 2022	*
wsnp_Ex_c12433_19827016		6A	663428000	673428000	668427905	Nannuru et al., 2022	*
wsnp_Ex_c19770_28768859		6A	100013000	110013000	105012895	Nannuru et al., 2022	*
wsnp_Ex_c20457_29526260		6A	591422000	601422000	596422468	Nannuru et al., 2022	*
wsnp_Ex_c20457_29526403		6A	591422000	601422000	596422325	Nannuru et al., 2022	*
wsnp_Ex_c29368_38408543		6A	100595000	110595000	105594684	Nannuru et al., 2022	*
wsnp_Ex_c3530_6459532		6A	1	33000000	13000000	Nannuru et al., 2022
	Qfhb.nmbu	6A	445000000	536000000	490500000	Nannuru et al., 2022	*
AX-158528885		6B	633000000	673000000	653000000	Nannuru et al., 2022
AX-158529465		6B	1	40000000	20000000	Nannuru et al., 2022
AX-158559346		6B	571000000	611000000	591000000	Nannuru et al., 2022
AX-89384139		6B	453000000	493000000	473000000	Nannuru et al., 2022
AX-89561905		6B	624000000	664000000	644000000	Nannuru et al., 2022
AX-94513828		6B	32000000	72000000	52000000	Nannuru et al., 2022
BobWhite_c33227_82		6B	635908000	645908000	640908017	Nannuru et al., 2022	*
BobWhite_c43135_430		6B	1	27000000	7000000	Nannuru et al., 2022
BS00037462_51		6B	660512000	670512000	665512353	Nannuru et al., 2022	*
Kukri_c3292_670		6B	646419000	656419000	651418713	Nannuru et al., 2022	*
RAC875_c14408_783		6B	144000000	184000000	164000000	Nannuru et al., 2022
wsnp_CAP11_c1355_767877		6B	7663000	17663000	12662826	Nannuru et al., 2022	*
wsnp_Ex_c1276_2445537		6B	637348000	647348000	642348416	Nannuru et al., 2022	*
wsnp_Ex_c45713_51429315		6B	707347000	717346000	712346549	Nannuru et al., 2022	*
wsnp_Ex_c45713_51429315		6B	692000000	732000000	712000000	Nannuru et al., 2022
	Qfhbnmbu	6B	625000000	693000000	630-688	Nannuru et al., 2022	*
	Qfhb.nmbu	6B	625000000	693000000	659000000	Nannuru et al., 2022	*
AX-94969217		6D	443000000	483000000	463	Nannuru et al., 2022
AX-95070805		6D	700784000	710784000	705783611	Nannuru et al., 2022	*
BobWhite_c34798_184		6D	457202000	467202000	462201685	Nannuru et al., 2022	*
BobWhite_rep_c52808_186		6D	1	9775000	4775188	Nannuru et al., 2022
BS00010129_51		6D	453000000	493000000	473000000	Nannuru et al., 2022
Excalibur_c10358_1800		6D	1	6773000	1773348	Nannuru et al., 2022
wsnp_RFL_Contig2747_2479869		6D	413000000	453000000	433000000	Nannuru et al., 2022
AX-111071437		7A	251000000	291000000	271	Nannuru et al., 2022
AX-158556302		7A	60000000	100000000	80	Nannuru et al., 2022
AX-158559731		7A	606000000	646000000	626000000	Nannuru et al., 2022
AX-158589980		7A	640000000	680000000	660000000	Nannuru et al., 2022
AX-158591608		7A	5000000	45000000	25000000	Nannuru et al., 2022
AX-158625765		7A	677000000	717000000	697000000	Nannuru et al., 2022
AX-94411411		7A	566000000	606000000	586000000	Nannuru et al., 2022
AX-94463982		7A	34000000	74000000	54000000	Nannuru et al., 2022
AX-95250628		7A	686131000	696131000	691130820	Nannuru et al., 2022	*
BS00098483_51		7A	693688000	703688000	698687659	Nannuru et al., 2022	*
D_F5XZDLF01B7ECX_54		7A	501000000	541000000	521000000	Nannuru et al., 2022
Kukri_c43981_300		7A	690000000	730000000	710000000	Nannuru et al., 2022
Kukri_c57593_79		7A	696630000	706630000	701629525	Nannuru et al., 2022	*
Kukri_rep_c101532_1046		7A	79767000	89768000	84767459	Nannuru et al., 2022	*
RAC875_c1863_3196		7A	89000000	129000000	109	Nannuru et al., 2022
RAC875_c27696_718		7A	639611000	649611000	644611038	Nannuru et al., 2022	*
RAC875_c27696_798		7A	625000000	665000000	645000000	Nannuru et al., 2022
RAC875_c48684_527		7A	83000000	123000000	103000000	Nannuru et al., 2022
Tdurum_contig15285_588		7A	13874000	23874000	18874228	Nannuru et al., 2022	*
wsnp_Ex_c10094_16590615		7A	247180000	257181000	252180406	Nannuru et al., 2022	*
wsnp_Ex_c22547_31738007		7A	689546000	699547000	694546497	Nannuru et al., 2022	*
wsnp_Ex_c24400_33645206		7A	65000000	105000000	85	Nannuru et al., 2022
wsnp_Ex_c9982_16429661		7A	570275000	580275000	575275001	Nannuru et al., 2022	*
	Qfhb.nmbu	7A	115000000	134000000	114000000	Nannuru et al., 2022	*
AX-158544105		7B	63000000	103000000	83	Nannuru et al., 2022
AX-158544161		7B	104000000	144000000	124000000	Nannuru et al., 2022
AX-158553892		7B	706000000	746000000	726000000	Nannuru et al., 2022
AX-94385063		7B	722634000	732634000	728	Nannuru et al., 2022	*
AX-94582130		7B	724000000	764000000	744000000	Nannuru et al., 2022
AX-94701970		7B	723812000	733812000	729	Nannuru et al., 2022	*
AX-94861478		7B	561000000	601000000	581	Nannuru et al., 2022
AX-95025537		7B	736571000	746571000	741	Nannuru et al., 2022	*
BobWhite_c44404_312		7B	12657000	22657000	17657000	Nannuru et al., 2022	*
BS00010819_51		7B	723695000	733695000	729	Nannuru et al., 2022	*
BS00068310_51		7B	605000000	645000000	625000000	Nannuru et al., 2022
Excalibur_c36725_96		7B	581000000	621000000	601000000	Nannuru et al., 2022
Excalibur_rep_c108225_302		7B	659132000	669132000	664132000	Nannuru et al., 2022	*
Ku_c9679_441		7B	698166000	708167000	703	Nannuru et al., 2022	*
RAC875_rep_c118655_110		7B	697000000	737000000	717	Nannuru et al., 2022
Tdurum_contig44206_1503		7B	723692000	733692000	729	Nannuru et al., 2022	*
Tdurum_contig57324_104		7B	1	21000000	1	Nannuru et al., 2022
wsnp_CAP11_c1196_692246		7B	446079000	456079000	40	Nannuru et al., 2022	*
wsnp_Ku_c4560_8232439		7B	445677000	455677000	40	Nannuru et al., 2022	*
BS00059422_51		1A	1	23760000	3.76	Neupane et al., 2024
RAC875_c30399_406		1A	1	25500000	5.5	Neupane et al., 2024
D_GA8KES402HR8TV_187		1A	1	27660000	7.66	Neupane et al., 2024
GENE-0411_723		1A	1	28240000	8.24	Neupane et al., 2024
BobWhite_c39996_85		1A	1	29160000	9.16	Neupane et al., 2024
Tdurum_contig68827_118		1A	1	29580000	9.58	Neupane et al., 2024
RAC875_c5831_1486		1A	1	30970000	10.97	Neupane et al., 2024
Kukri_c5715_141		1A	1	31820000	11.82	Neupane et al., 2024
Ku_c4823_673		1A	1	32410000	12.41	Neupane et al., 2024
RAC875_c14185_58		1A	1	33670000	13.67	Neupane et al., 2024
wsnp_Ex_c7252_12452995		1A	1	33670000	13.67	Neupane et al., 2024
IAAV7856		1A	1	34140000	14.14	Neupane et al., 2024
BS00077492_51		1A	1	34360000	14.36	Neupane et al., 2024
wsnp_Ex_rep_c66919_65342127		1A	527310000	567310000	547.31	Neupane et al., 2024
wsnp_Ex_rep_c81556_76277906		1A	527320000	567320000	547.32	Neupane et al., 2024
wsnp_Ex_c13955_21833712		1A	529700000	569700000	549.7	Neupane et al., 2024
wsnp_Ex_c23143_32376622		1A	529850000	569850000	549.85	Neupane et al., 2024
wsnp_Ex_c6488_11266589		1A	530610000	570610000	550.61	Neupane et al., 2024
wsnp_Ra_rep_c108284_91604017		1A	538510000	578510000	558.51	Neupane et al., 2024
BS00066659_51		1A	538540000	578540000	558.54	Neupane et al., 2024
BobWhite_c15256_225		1A	546490000	586490000	566.49	Neupane et al., 2024
wsnp_Ex_c10903_17717179		1A	546690000	586690000	566.69	Neupane et al., 2024
wsnp_Ex_c23598_32826926		1A	547980000	587980000	567.98	Neupane et al., 2024
wsnp_JD_rep_c49006_33254974		1A	548010000	588010000	568.01	Neupane et al., 2024
TA003411-0583		1A	550430000	590430000	570.43	Neupane et al., 2024
wsnp_Ra_c19637_28840370		1A	550450000	590450000	570.45	Neupane et al., 2024
wsnp_Ku_c816_1684613		1A	551290000	591290000	571.29	Neupane et al., 2024
BobWhite_c44164_151		1A	552020000	592020000	572.02	Neupane et al., 2024
Tdurum_contig81011_244		1A	552350000	592350000	572.35	Neupane et al., 2024
BS00021990_51		1A	560420000	600420000	580.42	Neupane et al., 2024
IAAV4238		1A	562870000	602870000	582.87	Neupane et al., 2024
CAP12_rep_c5332_341		1A	564510000	604510000	584.51	Neupane et al., 2024
BS00062759_51		1A	565820000	605820000	585.82	Neupane et al., 2024
IAAV2162		1A	566950000	606950000	586.95	Neupane et al., 2024
wsnp_Ex_c6476_11246531		1A	568770000	608770000	588.77	Neupane et al., 2024
wsnp_Ex_c102566_87702963		1A	569440000	609440000	589.44	Neupane et al., 2024
Excalibur_c1255_293		1A	570000000	610000000	590	Neupane et al., 2024
BS00022797_51		1A	570340000	610340000	590.34	Neupane et al., 2024
Excalibur_c65931_377		1A	570550000	610550000	590.55	Neupane et al., 2024
Kukri_c18608_135		1A	573400000	613400000	593.4	Neupane et al., 2024
RAC875_c63421_83		1B	1	20000000	0	Neupane et al., 2024
TA006040-0724		1B	1	28000000	8	Neupane et al., 2024
Tdurum_contig10767_538		1B	1	29690000	9.69	Neupane et al., 2024
BobWhite_rep_c49356_237		1B	1	30070000	10.07	Neupane et al., 2024
BS00110896_51		1B	1	30360000	10.36	Neupane et al., 2024
Tdurum_contig62624_190		1B	1	32090000	12.09	Neupane et al., 2024
BS00072113_51		1B	1	33240000	13.24	Neupane et al., 2024
Tdurum_contig58525_304		1B	1	34150000	14.15	Neupane et al., 2024
CAP7_c3299_342		1B	1	34850000	14.85	Neupane et al., 2024
BS00105833_51		1B	1	37730000	17.73	Neupane et al., 2024
BS00067961_51		1B	1	38120000	18.12	Neupane et al., 2024
wsnp_Ku_c34980_44256215		1B	525640000	565640000	545.64	Neupane et al., 2024
Tdurum_contig42755_1086		1B	533140000	573140000	553.14	Neupane et al., 2024
wsnp_Ku_c8235_14030979		1B	540490000	580490000	560.49	Neupane et al., 2024
BS00076245_51		1B	567280000	607280000	587.28	Neupane et al., 2024
RAC875_c17651_1174		1B	578430000	618430000	598.43	Neupane et al., 2024
IACX906		1B	594450000	634450000	614.45	Neupane et al., 2024
Kukri_c19247_53		1B	594450000	634450000	614.45	Neupane et al., 2024
Kukri_c11389_59		1B	599680000	639680000	619.68	Neupane et al., 2024
wsnp_Ex_c18384_27213023		1B	599690000	639690000	619.69	Neupane et al., 2024
BS00067024_51		1B	601630000	641630000	621.63	Neupane et al., 2024
BobWhite_c9881_1312		1B	606710000	646710000	626.71	Neupane et al., 2024
BS00076330_51		1B	606720000	646720000	626.72	Neupane et al., 2024
Tdurum_contig49651_227		1B	607950000	647950000	627.95	Neupane et al., 2024
RAC875_c30786_411		1B	611830000	651830000	631.83	Neupane et al., 2024
Tdurum_contig11077_122		1B	613140000	653140000	633.14	Neupane et al., 2024
Excalibur_rep_c70674_83		1B	617620000	657620000	637.62	Neupane et al., 2024
Kukri_c4453_1248		1B	620850000	660850000	640.85	Neupane et al., 2024
BS00002484_51		1B	626170000	666170000	646.17	Neupane et al., 2024
BS00077499_51		1B	631540000	671540000	651.54	Neupane et al., 2024
BS00028476_51		1B	634810000	674810000	654.81	Neupane et al., 2024
wsnp_Ex_c278_538285		1D	1	20420000	417712	Neupane et al., 2024
Kukri_c44392_212		1D	1	27040000	7039399	Neupane et al., 2024
wsnp_Ra_c2633_5017265		1D	1	28610000	8610041	Neupane et al., 2024
CAP12_c46_333		1D	1	35320000	15322196	Neupane et al., 2024
D_GA8KES402HUUGV_172		1D	1	35360000	15362064	Neupane et al., 2024
Excalibur_rep_c75168_337		1D	1	35360000	15362957	Neupane et al., 2024
BS00012126_51		2A	588610000	628610000	608.61	Neupane et al., 2024
BS00084668_51		2B	1	21830000	1832757	Neupane et al., 2024
BS00044332_51		2B	1	22110000	2109772	Neupane et al., 2024
Excalibur_c29231_932		2B	1	24640000	4637374	Neupane et al., 2024
Kukri_c30847_551		2B	1	24660000	4664485	Neupane et al., 2024
BS00099465_51		2B	1	30780000	10781756	Neupane et al., 2024
Kukri_c3249_806		2B	1	31210000	11207605	Neupane et al., 2024
Kukri_c30668_294		2D	1	29930000	9.93	Neupane et al., 2024
Excalibur_c3524_1032		2D	1	31200000	11.2	Neupane et al., 2024
Excalibur_c35611_446		2D	1	37630000	17.63	Neupane et al., 2024
TA003012-1303		2D	559760000	599760000	579.76	Neupane et al., 2024
IAAV8053		2D	559970000	599970000	579.97	Neupane et al., 2024
RAC875_c19672_342		2D	560010000	600010000	580.01	Neupane et al., 2024
RAC875_c7201_229		2D	560190000	600190000	580.19	Neupane et al., 2024
RAC875_rep_c69388_778		2D	560390000	600390000	580.39	Neupane et al., 2024
RAC875_rep_c69388_512		2D	560390000	600390000	580.39	Neupane et al., 2024
RAC875_rep_c69388_413		2D	560390000	600390000	580.39	Neupane et al., 2024
Kukri_rep_c74359_1069		2D	562710000	602710000	582.71	Neupane et al., 2024
RAC875_c14797_658		2D	564610000	604610000	584.61	Neupane et al., 2024
tplb0062d15_1382		2D	564860000	604860000	584.86	Neupane et al., 2024
RAC875_c21300_131		2D	566290000	606290000	586.29	Neupane et al., 2024
tplb0021f10_469		2D	568130000	608130000	588.13	Neupane et al., 2024
tplb0050m09_1890		2D	568250000	608250000	588.25	Neupane et al., 2024
Tdurum_contig12879_201		2D	568790000	608790000	588.79	Neupane et al., 2024
wsnp_BE517946D_Ta_1_2		2D	568800000	608800000	588.8	Neupane et al., 2024
RAC875_c13142_1890		2D	570160000	610160000	590.16	Neupane et al., 2024
RFL_Contig1691_2249		2D	570240000	610240000	590.24	Neupane et al., 2024
RAC875_rep_c72115_351		2D	570240000	610240000	590.24	Neupane et al., 2024
Kukri_c28674_262		2D	570240000	610240000	590.24	Neupane et al., 2024
Kukri_c29592_559		2D	570240000	610240000	590.24	Neupane et al., 2024
RFL_Contig3550_457		2D	570340000	610340000	590.34	Neupane et al., 2024
RAC875_c21305_118		2D	570410000	610410000	590.41	Neupane et al., 2024
BobWhite_c12090_117		2D	570680000	610680000	590.68	Neupane et al., 2024
Excalibur_rep_c70308_701		2D	570990000	610990000	590.99	Neupane et al., 2024
wsnp_JD_c19101_17343310		2D	572630000	612630000	592.63	Neupane et al., 2024
JD_c19101_46		2D	572630000	612630000	592.63	Neupane et al., 2024
Excalibur_rep_c116827_259		2D	572630000	612630000	592.63	Neupane et al., 2024
Kukri_c51540_490		2D	572790000	612790000	592.79	Neupane et al., 2024
Kukri_c32355_1027		2D	572790000	612790000	592.79	Neupane et al., 2024
Kukri_c32355_1089		2D	572790000	612790000	592.79	Neupane et al., 2024
Tdurum_contig12761_230		2D	572790000	612790000	592.79	Neupane et al., 2024
wsnp_RFL_Contig1127_166848		2D	573220000	613220000	593.22	Neupane et al., 2024
GENE-0638_1119		2D	573270000	613270000	593.27	Neupane et al., 2024
IAAV2142		2D	573510000	613510000	593.51	Neupane et al., 2024
Jagger_c9471_247		2D	573510000	613510000	593.51	Neupane et al., 2024
TA001163-0861		2D	573520000	613520000	593.52	Neupane et al., 2024
wsnp_Ex_c29382_38422739		2D	573690000	613690000	593.69	Neupane et al., 2024
Tdurum_contig10246_1749		2D	573730000	613730000	593.73	Neupane et al., 2024
Kukri_rep_c72959_145		2D	574100000	614100000	594.1	Neupane et al., 2024
Kukri_c101063_1234		2D	574100000	614100000	594.1	Neupane et al., 2024
Kukri_c26015_510		2D	574550000	614550000	594.55	Neupane et al., 2024
RAC875_c16967_68		2D	575150000	615150000	595.15	Neupane et al., 2024
TA001249-1083		2D	575160000	615160000	595.16	Neupane et al., 2024
RAC875_c10218_944		2D	575170000	615170000	595.17	Neupane et al., 2024
Kukri_c34647_218		2D	575440000	615440000	595.44	Neupane et al., 2024
Kukri_c2387_2011		2D	575510000	615510000	595.51	Neupane et al., 2024
wsnp_Ra_c22648_32132929		2D	576910000	616910000	596.91	Neupane et al., 2024
wsnp_Ex_rep_c70132_69082249		2D	576910000	616910000	596.91	Neupane et al., 2024
Kukri_rep_c73433_61		2D	578710000	618710000	598.71	Neupane et al., 2024
GENE-1176_655		2D	578720000	618720000	598.72	Neupane et al., 2024
Kukri_c23081_2360		2D	580020000	620020000	600.02	Neupane et al., 2024
Excalibur_rep_c86288_514		2D	580300000	620300000	600.3	Neupane et al., 2024
Kukri_c14696_214		2D	580300000	620300000	600.3	Neupane et al., 2024
RAC875_rep_c69619_260		2D	580980000	620980000	600.98	Neupane et al., 2024
GENE-1236_418		2D	581410000	621410000	601.41	Neupane et al., 2024
tplb0042l03_580		2D	581420000	621420000	601.42	Neupane et al., 2024
RAC875_c2176_2416		2D	581600000	621600000	601.6	Neupane et al., 2024
Kukri_c31121_1011		2D	587420000	627420000	607.42	Neupane et al., 2024
TA002913-0806		2D	588200000	628200000	608.2	Neupane et al., 2024
wsnp_Ex_c13865_21720307		2D	589480000	629480000	609.48	Neupane et al., 2024
RAC875_c20564_881		2D	590280000	630280000	610.28	Neupane et al., 2024
wsnp_BE426620D_Ta_2_2		2D	590290000	630290000	610.29	Neupane et al., 2024
Kukri_c81384_166		2D	592740000	632740000	612.74	Neupane et al., 2024
CAP7_c2154_55		2D	593450000	633450000	613.45	Neupane et al., 2024
Excalibur_rep_c67956_851		2D	596500000	636500000	616.5	Neupane et al., 2024
wsnp_Ex_c34419_42734849		2D	596950000	636950000	616.95	Neupane et al., 2024
RAC875_c29259_751		2D	596950000	636950000	616.95	Neupane et al., 2024
TA006409-0318		2D	597390000	637390000	617.39	Neupane et al., 2024
BS00100106_51		2D	597410000	637410000	617.41	Neupane et al., 2024
Kukri_c209_477		2D	598250000	638250000	618.25	Neupane et al., 2024
wsnp_BE490384D_Ta_1_1		2D	599560000	639560000	619.56	Neupane et al., 2024
wsnp_BE490384D_Ta_1_2		2D	599560000	639560000	619.56	Neupane et al., 2024
RAC875_c66820_684		2D	602920000	642920000	622.92	Neupane et al., 2024
TA004545-0174		2D	610680000	650680000	630.68	Neupane et al., 2024
RFL_Contig4790_902		2D	615600000	655600000	635.6	Neupane et al., 2024
RFL_Contig4790_605		2D	615600000	655600000	635.6	Neupane et al., 2024
tplb0035c15_1515		2D	617520000	657520000	637.52	Neupane et al., 2024
wsnp_Ku_c28820_38731047		2D	618370000	658370000	638.37	Neupane et al., 2024
TA002335-0425		2D	621310000	661310000	641.31	Neupane et al., 2024
Tdurum_contig30201_63		2D	622990000	662990000	642.99	Neupane et al., 2024
Excalibur_c24959_182		2D	625830000	665830000	645.83	Neupane et al., 2024
Jagger_c6714_68		2D	625830000	665830000	645.83	Neupane et al., 2024
BS00091766_51		2D	627280000	667280000	647.28	Neupane et al., 2024
wsnp_Ex_c9619_15913632		2D	627290000	667290000	647.29	Neupane et al., 2024
RAC875_c10626_2089		2D	627290000	667290000	647.29	Neupane et al., 2024
CAP8_c2833_303		2D	630320000	670320000	650.32	Neupane et al., 2024
Ex_c67599_547		2D	630330000	670330000	650.33	Neupane et al., 2024
BobWhite_c9992_862		3A	1	29610000	9.61	Neupane et al., 2024
RAC875_c787_431		3A	1	33040000	13.04	Neupane et al., 2024
Tdurum_contig29045_84		3A	626850000	666850000	646.85	Neupane et al., 2024
Kukri_c17082_519		3B	1	22490000	2487710	Neupane et al., 2024
RAC875_s117035_123		3B	1	23240000	3237692	Neupane et al., 2024
TA004185-0427		3B	1	23240000	3238175	Neupane et al., 2024
BobWhite_rep_c64833_248		3B	1	23410000	3407395	Neupane et al., 2024
Tdurum_contig49804_392		3B	1	24960000	4960001	Neupane et al., 2024
Excalibur_c20559_887		3B	1	25950000	5954413	Neupane et al., 2024
RAC875_c26206_103		3B	1	26090000	6088955	Neupane et al., 2024
BS00063985_51		3B	1	26550000	6546422	Neupane et al., 2024
Ra_c16527_465		3B	1	26670000	6670383	Neupane et al., 2024
RAC875_c14696_584		3B	1	26680000	6679582	Neupane et al., 2024
Tdurum_contig43938_291		3B	1	29170000	9166499	Neupane et al., 2024
wsnp_BE497169B_Ta_2_2		3B	1	36040000	16038488	Neupane et al., 2024
RAC875_c9790_116		3B	1	38250000	18248033	Neupane et al., 2024
RAC875_c9415_1229		3B	533570000	573570000	553573979	Neupane et al., 2024
wsnp_Ku_c93664_84327484		3B	536090000	576090000	556091036	Neupane et al., 2024
wsnp_Ra_rep_c74606_72470419		3B	536880000	576880000	556878738	Neupane et al., 2024
wsnp_Ku_rep_c73198_72796386		3B	536880000	576880000	556878946	Neupane et al., 2024
wsnp_Ku_c1391_2771050		3B	552250000	592250000	572251587	Neupane et al., 2024
Ku_c47712_541		3B	556450000	596450000	576448890	Neupane et al., 2024
wsnp_Ex_c2609_4852360		3B	580910000	620910000	600906909	Neupane et al., 2024
Kukri_rep_c107323_210		3B	585020000	625020000	605022337	Neupane et al., 2024
wsnp_BE517914B_Ta_2_5		3B	592100000	632100000	612101432	Neupane et al., 2024
Excalibur_c55414_254		3B	610160000	650160000	630160903	Neupane et al., 2024
BobWhite_c18256_158		3D	1	23300000	3298559	Neupane et al., 2024
Excalibur_c85173_190		3D	1	30660000	10662170	Neupane et al., 2024
Kukri_c9001_345		3D	575070000	615070000	595070780	Neupane et al., 2024
RAC875_c5606_501		3D	580260000	620260000	600260818	Neupane et al., 2024
BobWhite_rep_c52911_146		3D	590140000	630140000	610139451	Neupane et al., 2024
BS00022839_51		4A	582880000	622880000	602875711	Neupane et al., 2024
RAC875_c21369_425		4A	586370000	626370000	606365856	Neupane et al., 2024
IAAV3132		4A	588610000	628610000	608608041	Neupane et al., 2024
Tdurum_contig14947_611		4A	588830000	628830000	608834912	Neupane et al., 2024
wsnp_Ex_c16175_24619793		4A	589810000	629810000	609805069	Neupane et al., 2024
RAC875_c17918_321		4A	590640000	630640000	610640907	Neupane et al., 2024
Ra_c22675_581		4A	591200000	631200000	611201189	Neupane et al., 2024
Ex_c101416_378		4A	591580000	631580000	611581449	Neupane et al., 2024
wsnp_Ex_c2288_4293430		4A	606060000	646060000	626063553	Neupane et al., 2024
Excalibur_c5624_845		4A	606310000	646310000	626309832	Neupane et al., 2024
Kukri_c20012_1362		4A	608330000	648330000	628329226	Neupane et al., 2024
wsnp_Ra_c16476_25132652		4A	609860000	649860000	629860680	Neupane et al., 2024
Kukri_c33315_159		4A	610760000	650760000	630764502	Neupane et al., 2024
IAAV8683		4A	621590000	661590000	641591660	Neupane et al., 2024
Tdurum_contig47622_234		4B	1	33410000	13411331	Neupane et al., 2024
Excalibur_c7581_1266		4B	1	34110000	14110584	Neupane et al., 2024
RAC875_c27160_307		4B	1	34120000	14118234	Neupane et al., 2024
BS00011510_51		4B	1	36060000	16056666	Neupane et al., 2024
wsnp_Ku_c31283_41033384		4B	527560000	567560000	547557154	Neupane et al., 2024
Tdurum_contig30942_179		4B	530390000	570390000	550394106	Neupane et al., 2024
wsnp_Ex_c19319_28253742		4B	531070000	571070000	551070422	Neupane et al., 2024
wsnp_CAP12_rep_c4278_1949802		4B	532020000	572020000	552018313	Neupane et al., 2024
RAC875_c24550_1150		4B	532030000	572030000	552032822	Neupane et al., 2024
RAC875_c18195_718		4B	533360000	573360000	553356469	Neupane et al., 2024
wsnp_Ex_c42895_49355806		4B	536060000	576060000	556061143	Neupane et al., 2024
Ku_c24961_1176		4B	536070000	576070000	556072542	Neupane et al., 2024
wsnp_Ex_c12526_19951640		4B	544390000	584390000	564393408	Neupane et al., 2024
RAC875_rep_c98992_464		4B	544390000	584390000	564393513	Neupane et al., 2024
RAC875_c15143_227		4B	544390000	584390000	564394613	Neupane et al., 2024
Tdurum_contig67477_136		4B	544870000	584870000	564871132	Neupane et al., 2024
RFL_Contig3023_2098		4B	546600000	586600000	566597170	Neupane et al., 2024
Tdurum_contig49781_213		4B	546600000	586600000	566597702	Neupane et al., 2024
RAC875_c3790_429		4B	546600000	586600000	566597844	Neupane et al., 2024
wsnp_Ex_c17420_26123728		4B	546600000	586600000	566597988	Neupane et al., 2024
Tdurum_contig29054_113		4B	547180000	587180000	567176308	Neupane et al., 2024
Tdurum_contig28121_180		4B	547180000	587180000	567176934	Neupane et al., 2024
RAC875_c56040_216		4B	583150000	623150000	603148861	Neupane et al., 2024
wsnp_Ex_c23638_32875196		4B	584150000	624150000	604146028	Neupane et al., 2024
wsnp_CAP7_c1259_634919		4B	584200000	624200000	604203952	Neupane et al., 2024
Tdurum_contig45927_1211		4B	614340000	654340000	634340297	Neupane et al., 2024
tplb0027f12_503		4B	618590000	658590000	638588900	Neupane et al., 2024
GENE-2826_154		4B	629600000	669600000	649603890	Neupane et al., 2024
RAC875_c202_474		4B	630170000	670170000	650170248	Neupane et al., 2024
Kukri_c19909_1097		4B	630170000	670170000	650170395	Neupane et al., 2024
Kukri_rep_c71670_163		4B	634270000	674270000	654267379	Neupane et al., 2024
RAC875_c37166_408		4B	634610000	674610000	654606523	Neupane et al., 2024
Excalibur_c57603_523		4B	637470000	677470000	657467164	Neupane et al., 2024
wsnp_BE403378B_Ta_2_1		4B	639160000	679160000	659155620	Neupane et al., 2024
Tdurum_contig10302_240		4B	640670000	680670000	660666112	Neupane et al., 2024
wsnp_Ex_rep_c68248_67035459		4B	640730000	680730000	660727542	Neupane et al., 2024
tplb0035p20_710		5A	1	20340000	335435	Neupane et al., 2024
BobWhite_c41542_354		5A	1	20690000	693222	Neupane et al., 2024
wsnp_Ex_c6209_10838852		5A	1	21230000	1226278	Neupane et al., 2024
Excalibur_c12644_58		5A	1	22420000	2423146	Neupane et al., 2024
BobWhite_c23992_300		5A	1	22620000	2616494	Neupane et al., 2024
RAC875_c7132_134		5A	589200000	629200000	609195970	Neupane et al., 2024
Tdurum_contig47101_301		5A	591130000	631130000	611130590	Neupane et al., 2024
wsnp_Ex_c23968_33210344		5A	637050000	677050000	657053652	Neupane et al., 2024
BS00078640_51		5B	1	35640000	15639224	Neupane et al., 2024
Kukri_c23694_370		5B	1	37550000	17546366	Neupane et al., 2024
wsnp_Ku_c3102_5811860		5B	525400000	565400000	545403288	Neupane et al., 2024
GENE-3198_56		5B	526830000	566830000	546827725	Neupane et al., 2024
tplb0027f13_452		5B	526830000	566830000	546830916	Neupane et al., 2024
Tdurum_contig28426_334		5B	526850000	566850000	546847669	Neupane et al., 2024
wsnp_Ku_c40334_48581010		5B	526850000	566850000	546849121	Neupane et al., 2024
BobWhite_c27244_211		5B	528200000	568200000	548196944	Neupane et al., 2024
Kukri_c18158_354		5B	528440000	568440000	548438499	Neupane et al., 2024
Kukri_c31479_147		5B	530850000	570850000	550849418	Neupane et al., 2024
BS00082101_51		5B	531660000	571660000	551659211	Neupane et al., 2024
BS00076169_51		5B	535180000	575180000	555179293	Neupane et al., 2024
BS00109560_51		5B	536180000	576180000	556182591	Neupane et al., 2024
BS00067744_51		5B	551640000	591640000	571636158	Neupane et al., 2024
RFL_Contig5461_683		5B	560370000	600370000	580366097	Neupane et al., 2024
Excalibur_c5329_1335		5B	560690000	600690000	580686354	Neupane et al., 2024
BS00097066_51		5B	563180000	603180000	583178827	Neupane et al., 2024
wsnp_Ex_rep_c68600_67449494		5B	563200000	603200000	583204679	Neupane et al., 2024
BobWhite_c11495_120		5B	564070000	604070000	584072484	Neupane et al., 2024
BS00022673_51		5B	564130000	604130000	584127458	Neupane et al., 2024
GENE-2689_215		5B	564610000	604610000	584612087	Neupane et al., 2024
TA001138-0446		5B	565750000	605750000	585754084	Neupane et al., 2024
BS00010573_51		5B	567130000	607130000	587127009	Neupane et al., 2024
Kukri_c5685_1066		5B	567470000	607470000	587471540	Neupane et al., 2024
Excalibur_rep_c106165_238		5B	571140000	611140000	591144433	Neupane et al., 2024
Tdurum_contig28353_1628		5B	571490000	611490000	591486904	Neupane et al., 2024
Tdurum_contig28353_1720		5B	571490000	611490000	591486996	Neupane et al., 2024
BS00021735_51		5B	573940000	613940000	593943103	Neupane et al., 2024
IACX5390		5B	574750000	614750000	594746760	Neupane et al., 2024
Kukri_c87104_125		5B	577220000	617220000	597220652	Neupane et al., 2024
RAC875_c1792_3457		5B	577300000	617300000	597301203	Neupane et al., 2024
Tdurum_contig85945_281		5B	581420000	621420000	601418720	Neupane et al., 2024
RAC875_c28645_455		5B	596650000	636650000	616652673	Neupane et al., 2024
BS00015015_51		5B	601260000	641260000	621263230	Neupane et al., 2024
BS00066231_51		5B	619970000	659970000	639973190	Neupane et al., 2024
wsnp_Ex_c21875_31045200		5B	623470000	663470000	643465952	Neupane et al., 2024
Excalibur_c39672_90		5B	636260000	676260000	656255154	Neupane et al., 2024
BS00032003_51		5D	1	22670000	2668376	Neupane et al., 2024
GENE-3324_338		5D	1	25220000	5220416	Neupane et al., 2024
BS00066144_51		5D	1	26360000	6363141	Neupane et al., 2024
BobWhite_c34750_360		5D	1	27000000	7004032	Neupane et al., 2024
Kukri_c22934_453		5D	526780000	566780000	546779880	Neupane et al., 2024
D_F1BEJMU02I00U2_83		5D	528370000	568370000	548367151	Neupane et al., 2024
BS00022267_51		5D	530510000	570510000	550511025	Neupane et al., 2024
IACX5957		5D	537040000	577040000	557037986	Neupane et al., 2024
BobWhite_c21345_121		5D	538950000	578950000	558949757	Neupane et al., 2024
BobWhite_c33778_146		5D	539900000	579900000	559901439	Neupane et al., 2024
tplb0031c19_721		5D	540260000	580260000	560263653	Neupane et al., 2024
Kukri_c21384_1475		5D	541680000	581680000	561675779	Neupane et al., 2024
wsnp_Ex_c11055_17927668		5D	541710000	581710000	561706328	Neupane et al., 2024
RAC875_c14078_202		5D	541710000	581710000	561707786	Neupane et al., 2024
BS00003772_51		6A	1	20620000	618419	Neupane et al., 2024
wsnp_Ex_c19430_28378386		6A	1	21500000	1497457	Neupane et al., 2024
BS00070384_51		6A	1	21830000	1831902	Neupane et al., 2024
Excalibur_c31801_752		6A	1	22950000	2953376	Neupane et al., 2024
BS00109919_51		6A	1	24680000	4678836	Neupane et al., 2024
Excalibur_c27164_77		6A	1	26740000	6740259	Neupane et al., 2024
BobWhite_c3714_659		6A	1	28000000	8002448	Neupane et al., 2024
Tdurum_contig54957_624		6A	1	29050000	9053187	Neupane et al., 2024
wsnp_Ex_c13230_20872924		6A	1	31410000	11411648	Neupane et al., 2024
RFL_Contig1622_1259		6A	1	31590000	11589709	Neupane et al., 2024
Kukri_c102502_261		6A	1	32390000	12388306	Neupane et al., 2024
BS00105913_51		6A	1	33070000	13071802	Neupane et al., 2024
wsnp_Ex_rep_c68165_66935041		6A	1	33070000	13074979	Neupane et al., 2024
wsnp_Ex_c3530_6459532		6A	1	33080000	13076912	Neupane et al., 2024
wsnp_Ex_c3530_6459643		6A	1	33080000	13077023	Neupane et al., 2024
RAC875_c23552_811		6A	1	35750000	15748588	Neupane et al., 2024
Kukri_c3986_94		6A	1	37770000	17765472	Neupane et al., 2024
Excalibur_c13223_117		6A	1	37910000	17913417	Neupane et al., 2024
Kukri_rep_c105296_156		6A	539860000	579860000	559864366	Neupane et al., 2024
Ku_c3895_2991		6A	553510000	593510000	573506920	Neupane et al., 2024
Tdurum_contig54311_256		6A	562090000	602090000	582086953	Neupane et al., 2024
RFL_Contig5314_1147		6A	564940000	604940000	584944797	Neupane et al., 2024
Tdurum_contig97355_136		6A	571730000	611730000	591729122	Neupane et al., 2024
BobWhite_c40051_360		6A	572470000	612470000	592467670	Neupane et al., 2024
Tdurum_contig51566_427		6A	580280000	620280000	600275878	Neupane et al., 2024
Tdurum_contig29194_203		6A	582710000	622710000	602706274	Neupane et al., 2024
wsnp_JD_c5872_7032077		6A	582710000	622710000	602708902	Neupane et al., 2024
Tdurum_contig30953_142		6A	585380000	625380000	605375951	Neupane et al., 2024
tplb0026o20_691		6A	586960000	626960000	606964699	Neupane et al., 2024
TA005330-0793		6A	588120000	628120000	608118871	Neupane et al., 2024
Ra_c1709_839		6A	589000000	629000000	609004207	Neupane et al., 2024
wsnp_Ex_c26771_35998816		6A	589380000	629380000	609379928	Neupane et al., 2024
Kukri_c21058_880		6A	591660000	631660000	611660848	Neupane et al., 2024
CAP8_c1237_68		6A	591810000	631810000	611808289	Neupane et al., 2024
Kukri_c37301_385		6A	592180000	632180000	612178774	Neupane et al., 2024
Excalibur_c7731_2743		6D	1	23120000	3119506	Neupane et al., 2024
Kukri_rep_c68823_696		6D	1	25180000	5178489	Neupane et al., 2024
Ex_c23000_640		7A	1	23630000	3628673	Neupane et al., 2024
BS00085112_51		7A	1	24630000	4627015	Neupane et al., 2024
RAC875_c37592_426		7A	1	24890000	4891671	Neupane et al., 2024
Tdurum_contig42424_238		7A	1	25420000	5423261	Neupane et al., 2024
BS00009403_51		7A	1	30910000	10908315	Neupane et al., 2024
Kukri_c74599_85		7A	1	34190000	14190518	Neupane et al., 2024
BS00082268_51		7A	1	35690000	15689395	Neupane et al., 2024
BS00068944_51		7A	1	37340000	17336470	Neupane et al., 2024
RAC875_c55030_274		7A	1	37420000	17423665	Neupane et al., 2024
Excalibur_c52798_196		7A	526040000	566040000	546043291	Neupane et al., 2024
wsnp_Ex_c26923_36144147		7A	549390000	589390000	569390905	Neupane et al., 2024
Excalibur_c96483_520		7A	590210000	630210000	610205791	Neupane et al., 2024
wsnp_Ex_c1146_2200823		7A	590930000	630930000	610929641	Neupane et al., 2024
Tdurum_contig22364_380		7A	591470000	631470000	611469288	Neupane et al., 2024
wsnp_Ex_c15341_23592075		7A	614960000	654960000	634959497	Neupane et al., 2024
RAC875_c27696_718		7A	624610000	664610000	644611038	Neupane et al., 2024
Kukri_c53682_85		7A	624620000	664620000	644619198	Neupane et al., 2024
wsnp_Ex_c23102_32328851		7A	639370000	679370000	659371316	Neupane et al., 2024
Excalibur_c8486_419		7B	1	23340000		Neupane et al., 2024
Tdurum_contig98005_345		7B	1	24910000		Neupane et al., 2024
BS00021972_51		7B	536460000	576460000	556460000	Neupane et al., 2024
RAC875_c114725_69		7B	540530000	580530000	560530000	Neupane et al., 2024
wsnp_Ex_c11003_17857272		7B	545740000	585740000	565740000	Neupane et al., 2024
Excalibur_c2217_731		7B	573190000	613190000	593190000	Neupane et al., 2024
RAC875_c64596_302		7B	585450000	625450000	605450000	Neupane et al., 2024
BS00088117_51		7D	1	22410000	2410290	Neupane et al., 2024
RAC875_c31483_117		7D	1	22410000	2411063	Neupane et al., 2024
Kukri_c19321_416		7D	1	31670000	11667541	Neupane et al., 2024
Ku_c47803_245		7D	529550000	569550000	549545851	Neupane et al., 2024
IAAV5907		7D	551720000	591720000	571717736	Neupane et al., 2024
Kukri_c46303_512		7D	566490000	606490000	586487667	Neupane et al., 2024
BS00067285_51		7D	571200000	611200000	591204218	Neupane et al., 2024
wsnp_RFL_Contig3951_4390396		1B	626168000	666168000	646167728	Serajazari et al., 2023
TA002539-0532		2A	578942000	618942000	598941707	Serajazari et al., 2023
Tdurum_contig49804_392		3B	1	24151000	4.15086	Serajazari et al., 2023
wsnp_Ex_c22683_31887799		3B	1	27067000	7.06686	Serajazari et al., 2023
BS00034658_51		5B	1	20021000	0.021	Serajazari et al., 2023
Excalibur_c17050_570		6A	561485000	601485000	581.485	Serajazari et al., 2023
BS00082460_51		6A	595589000	635589000	615.589	Serajazari et al., 2023
Kukri_c9150_1181		6B	633222000	673222000	653.222	Serajazari et al., 2023
Excalibur_c8522_1894		7A	1	24897000	4.897	Serajazari et al., 2023
GENE-4440_719		7A	1	34734000	14.734	Serajazari et al., 2023
Excalibur_c27376_74		1A	567000000	607000000	587	Shi et al., 2023
AX-94932793		1B	558000000	598000000	578	Shi et al., 2023
Ku_c9909_1766		1B	572000000	612000000	592	Shi et al., 2023
AX-110130223		1B	577000000	617000000	597	Shi et al., 2023
AX-111765349		1B	611000000	651000000	631	Shi et al., 2023
AX-110426854		1B	611000000	651000000	631	Shi et al., 2023
AX-111207508		1B	633000000	673000000	653	Shi et al., 2023
AX-109577624		1B	641000000	681000000	661	Shi et al., 2023
AX-95144291		1D	1	24000000	4	Shi et al., 2023
AX-110600712		2A	529000000	569000000	549	Shi et al., 2023
BS00045900_51		2A	571000000	611000000	591	Shi et al., 2023
Excalibur_c23681_317		2A	585000000	625000000	605	Shi et al., 2023
BobWhite_c36545_259		2D	561000000	601000000	581	Shi et al., 2023
tplb0053o16_915		2D	625000000	665000000	645	Shi et al., 2023
Tdurum_contig76679_307		3A	1	33000000	13	Shi et al., 2023
CAP7_c1467_220		3A	1	34000000	14	Shi et al., 2023
Excalibur_c19658_82		3A	1	28000000	8	Shi et al., 2023
BobWhite_c4057_365		3A	1	31000000	11	Shi et al., 2023
BS00073062_51		3A	1	33000000	13	Shi et al., 2023
BS00088987_51		3A	1	33000000	13	Shi et al., 2023
RAC875_c787_395		3A	1	33000000	13	Shi et al., 2023
BS00101363_51		3A	1	34000000	14	Shi et al., 2023
BS00049420_51		3A	1	38000000	18	Shi et al., 2023
Excalibur_c1905_1117		3A	529000000	569000000	549	Shi et al., 2023
AX-109501272		3A	537000000	577000000	557	Shi et al., 2023
AX-111678919		3A	545000000	585000000	565	Shi et al., 2023
AX-110407403		3A	548000000	588000000	568	Shi et al., 2023
Excalibur_c9485_707		3D	1	28000000	1.4e+07	Shi et al., 2023
Excalibur_rep_c107843_131		3D	1	33000000	1.65e+07	Shi et al., 2023
Kukri_c4030_896		3D	1	33000000	1.65e+07	Shi et al., 2023
Excalibur_c27288_413		3D	1	27000000	1.35e+07	Shi et al., 2023
BobWhite_c5461_338		3D	1	29000000	1.45e+07	Shi et al., 2023
RAC875_c76948_970		3D	1	38000000	1.9e+07	Shi et al., 2023
wsnp_Ex_rep_c109532_92292121		5A	575000000	615000000	595000000	Shi et al., 2023
Tdurum_contig29286_319		5B	565000000	605000000	585000000	Shi et al., 2023
Excalibur_c49805_63		5D	1	36000000	1.8e+07	Shi et al., 2023
RAC875_c13610_822		6A	1	35000000	1.75e+07	Shi et al., 2023
BobWhite_c3714_659		6A	1	28000000	1.4e+07	Shi et al., 2023
BS00103842_51		6A	536000000	576000000	556000000	Shi et al., 2023
AX-110473524		6A	576000000	616000000	596000000	Shi et al., 2023
AX-111600153		6A	576000000	616000000	596000000	Shi et al., 2023
AX-111087043		6A	576000000	616000000	596000000	Shi et al., 2023
AX-89463321		6A	576000000	616000000	596000000	Shi et al., 2023
AX-111693862		6A	576000000	616000000	596000000	Shi et al., 2023
AX-110950836		6A	576000000	616000000	596000000	Shi et al., 2023
wsnp_Ex_c24766_34017588		6B	549000000	589000000	569000000	Shi et al., 2023
wsnp_Ku_c15761_24469459		6B	551000000	591000000	571000000	Shi et al., 2023
RAC875_c25556_1562		6B	553000000	593000000	573000000	Shi et al., 2023
wsnp_Ex_rep_c66315_64480670		6B	554000000	594000000	574000000	Shi et al., 2023
wsnp_Ra_c35443_43984178		6B	554000000	594000000	574000000	Shi et al., 2023
Tdurum_contig44173_792		6B	556000000	596000000	576000000	Shi et al., 2023
Tdurum_contig11700_1247		6D	601000000	641000000	621000000	Shi et al., 2023
BS00106074_51		7A	559000000	599000000	579000000	Shi et al., 2023
Tdurum_contig20214_279		7A	598000000	638000000	618000000	Shi et al., 2023
Tdurum_contig14075_522		7A	598000000	638000000	618000000	Shi et al., 2023
Tdurum_contig14075_328		7A	598000000	638000000	618000000	Shi et al., 2023
Kukri_c106476_709		7A	605000000	645000000	625000000	Shi et al., 2023
RFL_Contig3271_810		7A	605000000	645000000	625000000	Shi et al., 2023
BS00044694_51		7A	628000000	668000000	648000000	Shi et al., 2023
BS00102772_51		7A	633000000	673000000	653000000	Shi et al., 2023
BS00102773_51		7A	633000000	673000000	653000000	Shi et al., 2023
Tdurum_contig16445_218		7A	635000000	675000000	655000000	Shi et al., 2023
Tdurum_contig16445_240		7A	635000000	675000000	655000000	Shi et al., 2023
IAAV1940		7D	544000000	584000000	564000000	Shi et al., 2023
RAC875_c57243_236		7D	567000000	607000000	587000000	Shi et al., 2023
RFL_Contig5162_345		7D	627000000	667000000	647000000	Shi et al., 2023
	Qfhb	2B	176600000	217600000	197100000	Wang et al., 2017
	Qfhb	2B	540300000	551200000	545,3 - 546,2	Wang et al., 2017
	Qfhb	2B	753600000	768600000	758,6- 763,6	Wang et al., 2017
WB75039		1A	1	30000000	10	Zhu et al., 2020
IWB21456		5A	1	29600000		Zhu et al., 2020
* The right and left physical positions are based on the source article.

## Sheet: Table S7
Supplementary Table S7. Collocation of the identified QTL in this study with QTL and MTAs from previous studies
QTL idenitified in this study	Number of collocated MTAs	Number of collocated QTL	Total number of related QTL and MTAs
QFHB-1BL.1	1	7	8
QFHB-1BL.2	2	8	10
QFHB-1BL.3	10	9	19
QFHB-1BL.4	8	9	17
QFHB-1BS.1	12	4	16
QFHB-1BS.2	0	5	5
QFHB-1BS.3	0	6	6
QFHB-2AL.1	0	1	1
QFHB-2AL.2	2	2	4
QFHB-2AL.3	2	2	4
QFHB-2AL.4	1	2	3
QFHB-2AL.5	1	2	3
QFHB-2AS	0	3	3
QFHB-2BL.1	3	4	7
QFHB-2BL.2	4	3	7
QFHB-2BL.3	10	6	16
QFHB-2BL.4	18	1	19
QFHB-2BS	6	2	8
QFHB-2DL	0	3	3
QFHB-3AL.1	0	5	5
QFHB-3AL.2	6	2	8
QFHB-3AL.3	6	3	9
QFHB-3AL.4	6	1	7
QFHB-3AL.5	9	1	10
QFHB-3AL.6	9	1	10
QFHB-3AS.1	6	5	11
QFHB-3AS.2	6	8	14
QFHB-3BL	9	8	17
QFHB-3BL.1	1	8	9
QFHB-3BL.2	16	8	24
QFHB-3BL.3	3	1	4
QFHB-3BL.4	11	0	11
QFHB-3BS	0	8	8
QFHB-4AL.1	22	2	24
QFHB-4AL.2	6	3	9
QFHB-4DS	0	0	0
QFHB-5AL.1	2	12	14
QFHB-5AL.2	11	0	11
QFHB-5AL.3	11	0	11
QFHB-5AL.4	13	0	13
QFHB-5AL.5	13	0	13
QFHB-5AL.6	13	2	15
QFHB-5AS	0	8	8
QFHB-5BL.1	25	5	30
QFHB-5BL.2	23	5	28
QFHB-5DS	0	1	1
QFHB-6BL	11	5	16
QFHB-6BS.1	11	3	14
QFHB-6BS.2	4	4	8
QFHB-6BS.3	4	4	8
QFHB-6DL	1	0	1
QFHB-7AS	21	3	24
QFHB-7DS.1	0	0	0
QFHB-7DS.2	0	1	1

## Sheet: Table S8
Supplementary Table S8. GO term: descriptions of proteins encoded by genes identified within 55 QTL
IWGSC_gene_ID_v1_1	IWGSC_gene_ID_v2_1	UniProtKB/TrEMBL ID	UniParc ID	Chromosome	SNP	GO term IDs	GO term name	GO term definition
TraesCS2B02G535300	TraesCS2B03G1341300	A0A3B6CEQ2	UPI000DF54A98	2B	BobWhite_c6365_965	GO:0000014	single-stranded DNA endodeoxyribonuclease activity	Catalysis of the hydrolysis of ester linkages within a single-stranded deoxyribonucleic acid molecule by creating internal breaks.
TraesCS2B02G535400	TraesCS2B03G1341400	A0A3B6CH25	UPI0003D41E54	2B	BobWhite_c6365_965	GO:0000014	single-stranded DNA endodeoxyribonuclease activity	Catalysis of the hydrolysis of ester linkages within a single-stranded deoxyribonucleic acid molecule by creating internal breaks.
TraesCS2B02G535500	TraesCS2B03G1341500	A0A3B6CER0	UPI0003D4D515	2B	BobWhite_c6365_965	GO:0000014	single-stranded DNA endodeoxyribonuclease activity	Catalysis of the hydrolysis of ester linkages within a single-stranded deoxyribonucleic acid molecule by creating internal breaks.
TraesCS2B02G535800	TraesCS2B03G1342300	A0A3B6CEQ7	UPI000DF5AE9E	2B	BobWhite_c6365_965	GO:0000014	single-stranded DNA endodeoxyribonuclease activity	Catalysis of the hydrolysis of ester linkages within a single-stranded deoxyribonucleic acid molecule by creating internal breaks.
TraesCS2D02G395300	TraesCS2D03G0899700	A0A3B6DKU9	UPI000989E83B	2D	AX-94872625	GO:0000018	regulation of DNA recombination	Any process that modulates the frequency, rate or extent of DNA recombination, a DNA metabolic process in which a new genotype is formed by reassortment of genes resulting in gene combinations different from those that were present in the parents.
TraesCS2D02G395200	TraesCS2D03G0899400	A0A3B6DHQ8	UPI0001BA93D0	2D	AX-94872625	GO:0000018	regulation of DNA recombination	Any process that modulates the frequency, rate or extent of DNA recombination, a DNA metabolic process in which a new genotype is formed by reassortment of genes resulting in gene combinations different from those that were present in the parents.
TraesCS2D02G395400	TraesCS2D03G0899800	A0A1D5ULT3	UPI000844BD0D	2D	AX-94872625	GO:0000018	regulation of DNA recombination	Any process that modulates the frequency, rate or extent of DNA recombination, a DNA metabolic process in which a new genotype is formed by reassortment of genes resulting in gene combinations different from those that were present in the parents.
TraesCS5A02G372700	TraesCS5A03G0895100	A0A3B6KM64	UPI00016F0E32	5A	AX-158584923	GO:0000027	ribosomal large subunit assembly	The aggregation, arrangement and bonding together of constituent RNAs and proteins to form the large ribosomal subunit.
TraesCS3A02G530600	TraesCS3A03G1255800	W5E8X2	UPI0000DD9996	3A	AX-109493460	GO:0000028	ribosomal small subunit assembly	The aggregation, arrangement and bonding together of constituent RNAs and proteins to form the small ribosomal subunit.
TraesCS3A02G530400	TraesCS3A03G1255600	W5E8X2	UPI0000DD9996	3A	AX-109493460	GO:0000028	ribosomal small subunit assembly	The aggregation, arrangement and bonding together of constituent RNAs and proteins to form the small ribosomal subunit.
TraesCS3A02G085600	TraesCS3A03G0190200	A0A3B6EC38	UPI0000E646C1	3A	BobWhite_c9704_273	GO:0000028	ribosomal small subunit assembly	The aggregation, arrangement and bonding together of constituent RNAs and proteins to form the small ribosomal subunit.
TraesCS2A02G530900	TraesCS2A03G1230500	A0A3B6B6S9	UPI0003D51AD2	2A	AX-158572595	GO:0000030	mannosyltransferase activity	Catalysis of the transfer of a mannosyl group to an acceptor molecule, typically another carbohydrate or a lipid.
TraesCS3B02G340700	TraesCS3B03G0864800	A0A3B6FUN7	UPI000DF511CA	3B	AX-89363868	GO:0000041	transition metal ion transport	The directed movement of transition metal ions into, out of or within a cell, or between cells, by means of some agent such as a transporter or pore. A transition metal is an element whose atom has an incomplete d-subshell of extranuclear electrons, or which gives rise to a cation or cations with an incomplete d-subshell. Transition metals often have more than one valency state. Biologically rele…
TraesCS2A02G518700	TraesCS2A03G1204800	A0A9R1E633	UPI0019496DD6	2A	RAC875_c33037_578	GO:0000045	autophagosome assembly	The formation of a double membrane-bounded structure, the autophagosome, that occurs when a specialized membrane sac, called the isolation membrane, starts to enclose a portion of the cytoplasm.
TraesCS6B02G126900	TraesCS6B03G0315000	A0A3B6PHT2	UPI000DF54631	6B	AX-158529594	GO:0000070	mitotic sister chromatid segregation	The cell cycle process in which replicated homologous chromosomes are organized and then physically separated and apportioned to two sets during the mitotic cell cycle. Each replicated chromosome, composed of two sister chromatids, aligns at the cell equator, paired with its homologous partner. One homolog of each morphologic type goes into each of the resulting chromosome sets.
TraesCS1B02G323800	TraesCS1B03G0887600	A0A3B5Z282	UPI000843BC7E	1B	AX-109882902	GO:0000075	cell cycle checkpoint signaling	A signaling process that controls cell cycle progression by monitoring the integrity of specific cell cycle events. A cell cycle checkpoint begins with detection of deficiencies or defects and ends with signal transduction.
TraesCS3A02G084400	TraesCS3A03G0187800	A0A3B6EC22	UPI0003D41575	3A	BobWhite_c9704_273	GO:0000096	sulfur amino acid metabolic process	The chemical reactions and pathways involving amino acids containing sulfur, comprising cysteine, homocysteine, methionine and selenocysteine.
TraesCS5A02G053100	TraesCS5A03G0133900	A0A3B6KBL4	UPI000844ED4A	5A	tplb0056h22_2113	GO:0000096	sulfur amino acid metabolic process	The chemical reactions and pathways involving amino acids containing sulfur, comprising cysteine, homocysteine, methionine and selenocysteine.
TraesCS3B02G292900	TraesCS3B03G0756500	NA	NA	3B	AX-158598323	GO:0000096	sulfur amino acid metabolic process	The chemical reactions and pathways involving amino acids containing sulfur, comprising cysteine, homocysteine, methionine and selenocysteine.
TraesCS3A02G084400	TraesCS3A03G0187800	A0A3B6EC22	UPI0003D41575	3A	BobWhite_c9704_273	GO:0000097	sulfur amino acid biosynthetic process	The chemical reactions and pathways resulting in the formation of amino acids containing sulfur, comprising cysteine, methionine and selenocysteine.
TraesCS5A02G053100	TraesCS5A03G0133900	A0A3B6KBL4	UPI000844ED4A	5A	tplb0056h22_2113	GO:0000097	sulfur amino acid biosynthetic process	The chemical reactions and pathways resulting in the formation of amino acids containing sulfur, comprising cysteine, methionine and selenocysteine.
TraesCS3B02G292900	TraesCS3B03G0756500	NA	NA	3B	AX-158598323	GO:0000097	sulfur amino acid biosynthetic process	The chemical reactions and pathways resulting in the formation of amino acids containing sulfur, comprising cysteine, methionine and selenocysteine.
TraesCS5D02G076100	TraesCS5D03G0183300	A0A3B6MK77	UPI0003D45627	5D	AX-158587777	GO:0000118	histone deacetylase complex	A protein complex that possesses histone deacetylase activity.
TraesCS3B02G239900	TraesCS3B03G0626400	W5CYP3	UPI0003D45F99	3B	wsnp_CAP8_c6899_3227098	GO:0000122	negative regulation of transcription by RNA polymerase II	Any process that stops, prevents, or reduces the frequency, rate or extent of transcription mediated by RNA polymerase II.
TraesCS5A02G356000	TraesCS5A03G0855600	NA	NA	5A	TA001900-1836	GO:0000123	histone acetyltransferase complex	A protein complex that possesses histone acetyltransferase activity.
TraesCS4D02G006400	TraesCS4D03G0011300	A0A3B6JD77	UPI0003D41FD9	4D	AX-89483131	GO:0000139	Golgi membrane	The lipid bilayer surrounding any of the compartments of the Golgi apparatus.
TraesCS1B02G253400	TraesCS1B03G0715700	A0A3B5YZJ5	UPI0008446A45	1B	Tdurum_contig70304_781	GO:0000139	Golgi membrane	The lipid bilayer surrounding any of the compartments of the Golgi apparatus.
TraesCS6D02G288800	TraesCS6D03G0684400	A0A3B6QI93	UPI0008432C01	6D	IAAV6297	GO:0000139	Golgi membrane	The lipid bilayer surrounding any of the compartments of the Golgi apparatus.
TraesCS2A02G530900	TraesCS2A03G1230500	A0A3B6B6S9	UPI0003D51AD2	2A	AX-158572595	GO:0000139	Golgi membrane	The lipid bilayer surrounding any of the compartments of the Golgi apparatus.
TraesCS2B02G536000	TraesCS2B03G1342500	A0A3B6CER5	UPI0001BA6337	2B	BobWhite_c6365_965	GO:0000139	Golgi membrane	The lipid bilayer surrounding any of the compartments of the Golgi apparatus.
TraesCS1B02G047000	TraesCS1B03G0103700	NA	NA	1B	wsnp_Ex_c5780_10153638	GO:0000139	Golgi membrane	The lipid bilayer surrounding any of the compartments of the Golgi apparatus.
TraesCS2B02G453500	TraesCS2B03G1151300	A0A3B6CED2	UPI0003D4B17C	2B	RAC875_rep_c72879_435	GO:0000139	Golgi membrane	The lipid bilayer surrounding any of the compartments of the Golgi apparatus.
TraesCS6B02G125700	TraesCS6B03G0312200	A0A3B6PJ80	UPI00084519FC	6B	AX-158529594	GO:0000139	Golgi membrane	The lipid bilayer surrounding any of the compartments of the Golgi apparatus.
TraesCS6B02G125600	TraesCS6B03G0312100	A0A3B6PJJ1	UPI000DF51E4B	6B	AX-158529594	GO:0000139	Golgi membrane	The lipid bilayer surrounding any of the compartments of the Golgi apparatus.
TraesCS4A02G283700	TraesCS4A03G0729100	A0A3B6HYW4	UPI000DF57AB5	4A	AX-109477914	GO:0000139	Golgi membrane	The lipid bilayer surrounding any of the compartments of the Golgi apparatus.
TraesCS1B02G324200	TraesCS1B03G0889200	NA	UPI001D014A08	1B	AX-109882902	GO:0000139	Golgi membrane	The lipid bilayer surrounding any of the compartments of the Golgi apparatus.
TraesCS3B02G292000	TraesCS3B03G0754600	A0A077RZ47	UPI0004DC272A	3B	AX-158598323	GO:0000149	SNARE binding	Binding to a SNARE (soluble N-ethylmaleimide-sensitive factor attached protein receptor) protein.
TraesCS3A02G467300	TraesCS3A03G1090200	A0A3B6EQ31	UPI000843A3EB	3A	AX-158523263	GO:0000151	ubiquitin ligase complex	A protein complex that includes a ubiquitin-protein ligase and enables ubiquitin protein ligase activity. The complex also contains other proteins that may confer substrate specificity on the complex.
TraesCS3B02G550600	TraesCS3B03G1369800	A0A3B6G1L2	UPI000DF59EC6	3B	BobWhite_c4103_79	GO:0000151	ubiquitin ligase complex	A protein complex that includes a ubiquitin-protein ligase and enables ubiquitin protein ligase activity. The complex also contains other proteins that may confer substrate specificity on the complex.
TraesCS6B02G125100	TraesCS6B03G0310600	A0A3B6PHT6	UPI0003D4AB9E	6B	wsnp_Ex_c12618_20079758	GO:0000151	ubiquitin ligase complex	A protein complex that includes a ubiquitin-protein ligase and enables ubiquitin protein ligase activity. The complex also contains other proteins that may confer substrate specificity on the complex.
TraesCS6B02G125200	TraesCS6B03G0310800	A0A1D6B2A8	UPI0008429423	6B	wsnp_Ex_c12618_20079758	GO:0000151	ubiquitin ligase complex	A protein complex that includes a ubiquitin-protein ligase and enables ubiquitin protein ligase activity. The complex also contains other proteins that may confer substrate specificity on the complex.
TraesCS6B02G125400	TraesCS6B03G0311900	A0A3B6PJI8	UPI000842D182	6B	wsnp_Ex_c12618_20079758	GO:0000151	ubiquitin ligase complex	A protein complex that includes a ubiquitin-protein ligase and enables ubiquitin protein ligase activity. The complex also contains other proteins that may confer substrate specificity on the complex.
TraesCS3B02G595600	TraesCS3B03G1490100	A0A3B6FZ39	UPI000844B9CB	3B	AX-111556997	GO:0000151	ubiquitin ligase complex	A protein complex that includes a ubiquitin-protein ligase and enables ubiquitin protein ligase activity. The complex also contains other proteins that may confer substrate specificity on the complex.
TraesCS3B02G595600	TraesCS3B03G1490100	A0A3B6FZ39	UPI000844B9CB	3B	AX-111556997	GO:0000152	nuclear ubiquitin ligase complex	A ubiquitin ligase complex found in the nucleus.
TraesCS3A02G530100	TraesCS3A03G1253000	A0A3B6ERA1	UPI000843ECA7	3A	AX-109493460	GO:0000154	rRNA modification	The covalent alteration of one or more nucleotides within an rRNA molecule to produce an rRNA molecule with a sequence that differs from that coded genetically.
TraesCS6B02G126700	TraesCS6B03G0314600	A0A3B6PJ90	UPI00084352D9	6B	AX-158529594	GO:0000160	phosphorelay signal transduction system	A conserved series of molecular signals found in prokaryotes and eukaryotes; involves autophosphorylation of a histidine kinase and the transfer of the phosphate group to an aspartate that then acts as a phospho-donor to response regulator proteins.
TraesCS6B02G125900	TraesCS6B03G0312900	A0A3B6PHS3	UPI000844153A	6B	AX-158529594	GO:0000160	phosphorelay signal transduction system	A conserved series of molecular signals found in prokaryotes and eukaryotes; involves autophosphorylation of a histidine kinase and the transfer of the phosphate group to an aspartate that then acts as a phospho-donor to response regulator proteins.
TraesCS6B02G126600	TraesCS6B03G0314500	A0A3B6PJJ8	UPI000844701F	6B	AX-158529594	GO:0000160	phosphorelay signal transduction system	A conserved series of molecular signals found in prokaryotes and eukaryotes; involves autophosphorylation of a histidine kinase and the transfer of the phosphate group to an aspartate that then acts as a phospho-donor to response regulator proteins.
TraesCS5D02G076200	TraesCS5D03G0183600	A0A3B6MMU8	UPI00098AA981	5D	AX-158587777	GO:0000160	phosphorelay signal transduction system	A conserved series of molecular signals found in prokaryotes and eukaryotes; involves autophosphorylation of a histidine kinase and the transfer of the phosphate group to an aspartate that then acts as a phospho-donor to response regulator proteins.
TraesCS4A02G416000	TraesCS4A03G1025100	A0A3B6I5H2	UPI000DF5BF3D	4A	RAC875_c95150_286	GO:0000160	phosphorelay signal transduction system	A conserved series of molecular signals found in prokaryotes and eukaryotes; involves autophosphorylation of a histidine kinase and the transfer of the phosphate group to an aspartate that then acts as a phospho-donor to response regulator proteins.
TraesCS4D02G006000	TraesCS4D03G0010300	A0A3B6JBP6	UPI000DF56AFB	4D	AX-89483131	GO:0000166	nucleotide binding	Binding to a nucleotide, any compound consisting of a nucleoside that is esterified with (ortho)phosphate or an oligophosphate at any hydroxyl group on the ribose or deoxyribose.
TraesCS3B02G340600	TraesCS3B03G0864700	A0A077RWN4	UPI0004DC1C23	3B	AX-89363868	GO:0000166	nucleotide binding	Binding to a nucleotide, any compound consisting of a nucleoside that is esterified with (ortho)phosphate or an oligophosphate at any hydroxyl group on the ribose or deoxyribose.
TraesCS1B02G074500	TraesCS1B03G0188800	A0A3B5YRZ4	UPI0003D4B7DD	1B	Excalibur_c17202_1833	GO:0000166	nucleotide binding	Binding to a nucleotide, any compound consisting of a nucleoside that is esterified with (ortho)phosphate or an oligophosphate at any hydroxyl group on the ribose or deoxyribose.
TraesCS2A02G107900	TraesCS2A03G0222600	NA	UPI00162B2140	2A	AX-94472219	GO:0000166	nucleotide binding	Binding to a nucleotide, any compound consisting of a nucleoside that is esterified with (ortho)phosphate or an oligophosphate at any hydroxyl group on the ribose or deoxyribose.
TraesCS3B02G595900	TraesCS3B03G1490600	A0A3B6FYV6	UPI0008456327	3B	AX-111556997	GO:0000166	nucleotide binding	Binding to a nucleotide, any compound consisting of a nucleoside that is esterified with (ortho)phosphate or an oligophosphate at any hydroxyl group on the ribose or deoxyribose.
TraesCS7D02G099900	TraesCS7D03G0227700	A0A3B6TJE4	UPI00084517E3	7D	TA016804-1075	GO:0000166	nucleotide binding	Binding to a nucleotide, any compound consisting of a nucleoside that is esterified with (ortho)phosphate or an oligophosphate at any hydroxyl group on the ribose or deoxyribose.
TraesCS1B02G279700	TraesCS1B03G0776600	A0A3B5YZG3	UPI0003D584C1	1B	AX-110571065	GO:0000166	nucleotide binding	Binding to a nucleotide, any compound consisting of a nucleoside that is esterified with (ortho)phosphate or an oligophosphate at any hydroxyl group on the ribose or deoxyribose.
TraesCS2B02G453300	TraesCS2B03G1151100	A0A3B6CBZ9	UPI000DF591AE	2B	RAC875_rep_c72879_435	GO:0000166	nucleotide binding	Binding to a nucleotide, any compound consisting of a nucleoside that is esterified with (ortho)phosphate or an oligophosphate at any hydroxyl group on the ribose or deoxyribose.
TraesCS1B02G075900	TraesCS1B03G0193800	A0A3B5YTB3	UPI0003D58F19	1B	Excalibur_c17202_1833	GO:0000166	nucleotide binding	Binding to a nucleotide, any compound consisting of a nucleoside that is esterified with (ortho)phosphate or an oligophosphate at any hydroxyl group on the ribose or deoxyribose.
TraesCS1B02G046500	TraesCS1B03G0102400	NA	NA	1B	wsnp_Ex_c5780_10153638	GO:0000166	nucleotide binding	Binding to a nucleotide, any compound consisting of a nucleoside that is esterified with (ortho)phosphate or an oligophosphate at any hydroxyl group on the ribose or deoxyribose.
TraesCS3B02G291900	TraesCS3B03G0754400	A0A077RTG3	UPI0004DC2667	3B	AX-158598323	GO:0000166	nucleotide binding	Binding to a nucleotide, any compound consisting of a nucleoside that is esterified with (ortho)phosphate or an oligophosphate at any hydroxyl group on the ribose or deoxyribose.
TraesCS5A02G373600	TraesCS5A03G0897600	A0A3B6KLE4	UPI000DF5308A	5A	AX-158584923	GO:0000166	nucleotide binding	Binding to a nucleotide, any compound consisting of a nucleoside that is esterified with (ortho)phosphate or an oligophosphate at any hydroxyl group on the ribose or deoxyribose.
TraesCS2B02G535000	TraesCS2B03G1340900	A0A3B6CEQ5	UPI000DF5892F	2B	BobWhite_c6365_965	GO:0000166	nucleotide binding	Binding to a nucleotide, any compound consisting of a nucleoside that is esterified with (ortho)phosphate or an oligophosphate at any hydroxyl group on the ribose or deoxyribose.
TraesCS2B02G220700	TraesCS2B03G0533800	A0A3B6C3M4	UPI0003D58628	2B	BobWhite_c8113_532	GO:0000166	nucleotide binding	Binding to a nucleotide, any compound consisting of a nucleoside that is esterified with (ortho)phosphate or an oligophosphate at any hydroxyl group on the ribose or deoxyribose.
TraesCS4D02G007400	TraesCS4D03G0012600	A0A3B6JBQ8	UPI0008445035	4D	AX-89483131	GO:0000166	nucleotide binding	Binding to a nucleotide, any compound consisting of a nucleoside that is esterified with (ortho)phosphate or an oligophosphate at any hydroxyl group on the ribose or deoxyribose.
TraesCS4D02G006300	TraesCS4D03G0011200	A0A3B6JC96	UPI000DF56245	4D	AX-89483131	GO:0000166	nucleotide binding	Binding to a nucleotide, any compound consisting of a nucleoside that is esterified with (ortho)phosphate or an oligophosphate at any hydroxyl group on the ribose or deoxyribose.
TraesCS3A02G085300	TraesCS3A03G0189400	A0A3B6EC32	UPI000842CB15	3A	BobWhite_c9704_273	GO:0000166	nucleotide binding	Binding to a nucleotide, any compound consisting of a nucleoside that is esterified with (ortho)phosphate or an oligophosphate at any hydroxyl group on the ribose or deoxyribose.
TraesCS1B02G046000	TraesCS1B03G0100400	A0A3B5YR14	UPI000DF515C2	1B	wsnp_Ex_c5780_10153638	GO:0000166	nucleotide binding	Binding to a nucleotide, any compound consisting of a nucleoside that is esterified with (ortho)phosphate or an oligophosphate at any hydroxyl group on the ribose or deoxyribose.
TraesCS7D02G099800	TraesCS7D03G0227300	A0A3B6TKK4	UPI0008440F14	7D	TA016804-1075	GO:0000166	nucleotide binding	Binding to a nucleotide, any compound consisting of a nucleoside that is esterified with (ortho)phosphate or an oligophosphate at any hydroxyl group on the ribose or deoxyribose.
TraesCS2B02G536700	TraesCS2B03G1344800	A0A3B6CH33	UPI0003D4EDA7	2B	BobWhite_c6365_965	GO:0000166	nucleotide binding	Binding to a nucleotide, any compound consisting of a nucleoside that is esterified with (ortho)phosphate or an oligophosphate at any hydroxyl group on the ribose or deoxyribose.
TraesCS2B02G537200	TraesCS2B03G1345900	A0A3B6CH38	UPI000DF5306A	2B	BobWhite_c6365_965	GO:0000166	nucleotide binding	Binding to a nucleotide, any compound consisting of a nucleoside that is esterified with (ortho)phosphate or an oligophosphate at any hydroxyl group on the ribose or deoxyribose.
TraesCS3B02G596700	TraesCS3B03G1492700	A0A3B6G2W7	UPI000DF5A2D1	3B	AX-111556997	GO:0000166	nucleotide binding	Binding to a nucleotide, any compound consisting of a nucleoside that is esterified with (ortho)phosphate or an oligophosphate at any hydroxyl group on the ribose or deoxyribose.
TraesCS4D02G005000	TraesCS4D03G0008000	A0A3B6JBN6	UPI000DF586A6	4D	AX-89483131	GO:0000166	nucleotide binding	Binding to a nucleotide, any compound consisting of a nucleoside that is esterified with (ortho)phosphate or an oligophosphate at any hydroxyl group on the ribose or deoxyribose.
TraesCS6B02G368900	TraesCS6B03G1042800	A0A3B6PT46	UPI0003D457CC	6B	Tdurum_contig46828_730	GO:0000166	nucleotide binding	Binding to a nucleotide, any compound consisting of a nucleoside that is esterified with (ortho)phosphate or an oligophosphate at any hydroxyl group on the ribose or deoxyribose.
TraesCS6B02G368800	TraesCS6B03G1042500	A0A3B6PQ89	UPI000DF5303E	6B	Tdurum_contig46828_730	GO:0000166	nucleotide binding	Binding to a nucleotide, any compound consisting of a nucleoside that is esterified with (ortho)phosphate or an oligophosphate at any hydroxyl group on the ribose or deoxyribose.
TraesCS1B02G113400	TraesCS1B03G0306500	NA	NA	1B	AX-158540281	GO:0000166	nucleotide binding	Binding to a nucleotide, any compound consisting of a nucleoside that is esterified with (ortho)phosphate or an oligophosphate at any hydroxyl group on the ribose or deoxyribose.
TraesCS3B02G550900	TraesCS3B03G1370800	A0A3B6FXT7	UPI00084424C7	3B	BobWhite_c4103_79	GO:0000166	nucleotide binding	Binding to a nucleotide, any compound consisting of a nucleoside that is esterified with (ortho)phosphate or an oligophosphate at any hydroxyl group on the ribose or deoxyribose.
TraesCS3B02G551200	TraesCS3B03G1371800	W5CTN1	UPI0003D467DF	3B	BobWhite_c4103_79	GO:0000166	nucleotide binding	Binding to a nucleotide, any compound consisting of a nucleoside that is esterified with (ortho)phosphate or an oligophosphate at any hydroxyl group on the ribose or deoxyribose.
TraesCS4A02G283400	TraesCS4A03G0728000	A0A3B6I184	UPI000844228D	4A	AX-109477914	GO:0000166	nucleotide binding	Binding to a nucleotide, any compound consisting of a nucleoside that is esterified with (ortho)phosphate or an oligophosphate at any hydroxyl group on the ribose or deoxyribose.
TraesCS7A02G051000	TraesCS7A03G0115700	A0A3B6RBH7	UPI0008428D20	7A	AX-158591608	GO:0000166	nucleotide binding	Binding to a nucleotide, any compound consisting of a nucleoside that is esterified with (ortho)phosphate or an oligophosphate at any hydroxyl group on the ribose or deoxyribose.
TraesCS5A02G357400	TraesCS5A03G0859100	A0A3B6KLP3	UPI000DF54ACF	5A	AX-95100505	GO:0000166	nucleotide binding	Binding to a nucleotide, any compound consisting of a nucleoside that is esterified with (ortho)phosphate or an oligophosphate at any hydroxyl group on the ribose or deoxyribose.
TraesCS7D02G099300	TraesCS7D03G0225200	A0A3B6TJD7	UPI000844D02B	7D	TA016804-1075	GO:0000166	nucleotide binding	Binding to a nucleotide, any compound consisting of a nucleoside that is esterified with (ortho)phosphate or an oligophosphate at any hydroxyl group on the ribose or deoxyribose.
TraesCS3A02G096500	TraesCS3A03G0212700	A0A3B6EF57	UPI000842E1D2	3A	BS00034334_51	GO:0000166	nucleotide binding	Binding to a nucleotide, any compound consisting of a nucleoside that is esterified with (ortho)phosphate or an oligophosphate at any hydroxyl group on the ribose or deoxyribose.
TraesCS7D02G099200	TraesCS7D03G0225100	A0A3B6TDV3	UPI0008423BE2	7D	TA016804-1075	GO:0000166	nucleotide binding	Binding to a nucleotide, any compound consisting of a nucleoside that is esterified with (ortho)phosphate or an oligophosphate at any hydroxyl group on the ribose or deoxyribose.
TraesCS3A02G085200	TraesCS3A03G0189000	A0A3B6EES2	UPI000DF4FEF5	3A	BobWhite_c9704_273	GO:0000166	nucleotide binding	Binding to a nucleotide, any compound consisting of a nucleoside that is esterified with (ortho)phosphate or an oligophosphate at any hydroxyl group on the ribose or deoxyribose.
TraesCS1B02G045900	TraesCS1B03G0100000	A0A3B5YR05	UPI0003D482CB	1B	wsnp_Ex_c5780_10153638	GO:0000166	nucleotide binding	Binding to a nucleotide, any compound consisting of a nucleoside that is esterified with (ortho)phosphate or an oligophosphate at any hydroxyl group on the ribose or deoxyribose.
TraesCS1B02G045800	TraesCS1B03G0099900	A0A3B5YRA2	UPI000844B48D	1B	wsnp_Ex_c5780_10153638	GO:0000166	nucleotide binding	Binding to a nucleotide, any compound consisting of a nucleoside that is esterified with (ortho)phosphate or an oligophosphate at any hydroxyl group on the ribose or deoxyribose.
TraesCS5A02G372900	TraesCS5A03G0895300	W5FEA0	UPI00016EDEDE	5A	AX-158584923	GO:0000166	nucleotide binding	Binding to a nucleotide, any compound consisting of a nucleoside that is esterified with (ortho)phosphate or an oligophosphate at any hydroxyl group on the ribose or deoxyribose.
TraesCS4D02G007200	TraesCS4D03G0012400	A0A3B6JEG9	UPI0003D42FF2	4D	AX-89483131	GO:0000166	nucleotide binding	Binding to a nucleotide, any compound consisting of a nucleoside that is esterified with (ortho)phosphate or an oligophosphate at any hydroxyl group on the ribose or deoxyribose.
TraesCS1B02G075200	TraesCS1B03G0190500	A0A3B5YS00	UPI00084462E0	1B	Excalibur_c17202_1833	GO:0000166	nucleotide binding	Binding to a nucleotide, any compound consisting of a nucleoside that is esterified with (ortho)phosphate or an oligophosphate at any hydroxyl group on the ribose or deoxyribose.
TraesCS2D02G395900	TraesCS2D03G0900600	A0A1D5URS7	UPI0008454812	2D	AX-94872625	GO:0000166	nucleotide binding	Binding to a nucleotide, any compound consisting of a nucleoside that is esterified with (ortho)phosphate or an oligophosphate at any hydroxyl group on the ribose or deoxyribose.
TraesCS2A02G530800	TraesCS2A03G1230400	A0A3B6B7W5	UPI00084411F0	2A	AX-158572595	GO:0000166	nucleotide binding	Binding to a nucleotide, any compound consisting of a nucleoside that is esterified with (ortho)phosphate or an oligophosphate at any hydroxyl group on the ribose or deoxyribose.
TraesCS5B02G418600	TraesCS5B03G1033200	A0A3B6LUD2	UPI0003C6F1DD	5B	AX-110366225	GO:0000166	nucleotide binding	Binding to a nucleotide, any compound consisting of a nucleoside that is esterified with (ortho)phosphate or an oligophosphate at any hydroxyl group on the ribose or deoxyribose.
TraesCS4A02G283200	TraesCS4A03G0727400	NA	NA	4A	AX-109477914	GO:0000166	nucleotide binding	Binding to a nucleotide, any compound consisting of a nucleoside that is esterified with (ortho)phosphate or an oligophosphate at any hydroxyl group on the ribose or deoxyribose.
TraesCS2B02G452400	TraesCS2B03G1148800	A0A3B6CBY9	UPI000DF54D2C	2B	RAC875_rep_c72879_435	GO:0000166	nucleotide binding	Binding to a nucleotide, any compound consisting of a nucleoside that is esterified with (ortho)phosphate or an oligophosphate at any hydroxyl group on the ribose or deoxyribose.
TraesCS5A02G053700	TraesCS5A03G0135200	A0A3B6KDJ1	UPI000843C4E1	5A	tplb0056h22_2113	GO:0000166	nucleotide binding	Binding to a nucleotide, any compound consisting of a nucleoside that is esterified with (ortho)phosphate or an oligophosphate at any hydroxyl group on the ribose or deoxyribose.
TraesCS3B02G292700	TraesCS3B03G0756000	A0A3B6FSS7	UPI000DF5936E	3B	AX-158598323	GO:0000166	nucleotide binding	Binding to a nucleotide, any compound consisting of a nucleoside that is esterified with (ortho)phosphate or an oligophosphate at any hydroxyl group on the ribose or deoxyribose.
TraesCS5B02G426500	TraesCS5B03G1052300	A0A341W857	UPI000DF5BCC6	5B	AX-94892126	GO:0000166	nucleotide binding	Binding to a nucleotide, any compound consisting of a nucleoside that is esterified with (ortho)phosphate or an oligophosphate at any hydroxyl group on the ribose or deoxyribose.
TraesCS4A02G282900	TraesCS4A03G0727000	A0A3B6I174	UPI000DF52E82	4A	AX-109477914	GO:0000166	nucleotide binding	Binding to a nucleotide, any compound consisting of a nucleoside that is esterified with (ortho)phosphate or an oligophosphate at any hydroxyl group on the ribose or deoxyribose.
TraesCS4A02G283100	TraesCS4A03G0727200	A0A3B6I179	UPI000DF59360	4A	AX-109477914	GO:0000166	nucleotide binding	Binding to a nucleotide, any compound consisting of a nucleoside that is esterified with (ortho)phosphate or an oligophosphate at any hydroxyl group on the ribose or deoxyribose.
TraesCS3B02G292600	TraesCS3B03G0755900	A0A3B6FP00	UPI000DF55366	3B	AX-158598323	GO:0000166	nucleotide binding	Binding to a nucleotide, any compound consisting of a nucleoside that is esterified with (ortho)phosphate or an oligophosphate at any hydroxyl group on the ribose or deoxyribose.
TraesCS3B02G551400	TraesCS3B03G1372000	A0A3B6FXU2	UPI0001BA7AC9	3B	BobWhite_c4103_79	GO:0000166	nucleotide binding	Binding to a nucleotide, any compound consisting of a nucleoside that is esterified with (ortho)phosphate or an oligophosphate at any hydroxyl group on the ribose or deoxyribose.
TraesCS3B02G551600	TraesCS3B03G1372800	A0A3B6FYB2	UPI000843195E	3B	BobWhite_c4103_79	GO:0000166	nucleotide binding	Binding to a nucleotide, any compound consisting of a nucleoside that is esterified with (ortho)phosphate or an oligophosphate at any hydroxyl group on the ribose or deoxyribose.
TraesCS3B02G551300	TraesCS3B03G1371900	W5CWQ6	UPI0003D4F886	3B	BobWhite_c4103_79	GO:0000166	nucleotide binding	Binding to a nucleotide, any compound consisting of a nucleoside that is esterified with (ortho)phosphate or an oligophosphate at any hydroxyl group on the ribose or deoxyribose.
TraesCS1B02G324000	TraesCS1B03G0888400	A0A3B5Z1Y9	UPI000844DD3F	1B	AX-109882902	GO:0000166	nucleotide binding	Binding to a nucleotide, any compound consisting of a nucleoside that is esterified with (ortho)phosphate or an oligophosphate at any hydroxyl group on the ribose or deoxyribose.
TraesCS2D02G395000	TraesCS2D03G0899200	A0A2X0S9E7	UPI000D7E724D	2D	AX-94872625	GO:0000166	nucleotide binding	Binding to a nucleotide, any compound consisting of a nucleoside that is esterified with (ortho)phosphate or an oligophosphate at any hydroxyl group on the ribose or deoxyribose.
TraesCS5A02G367100	TraesCS5A03G0883000	A0A3B6KLZ7	UPI000DF58C7B	5A	AX-158585120	GO:0000166	nucleotide binding	Binding to a nucleotide, any compound consisting of a nucleoside that is esterified with (ortho)phosphate or an oligophosphate at any hydroxyl group on the ribose or deoxyribose.
TraesCS5A02G356200	TraesCS5A03G0856000	A0A3B6KP20	UPI000843F90D	5A	TA001900-1836	GO:0000166	nucleotide binding	Binding to a nucleotide, any compound consisting of a nucleoside that is esterified with (ortho)phosphate or an oligophosphate at any hydroxyl group on the ribose or deoxyribose.
TraesCS5A02G357500	TraesCS5A03G0859200	A0A3B6KKV1	UPI000845240F	5A	AX-95100505	GO:0000166	nucleotide binding	Binding to a nucleotide, any compound consisting of a nucleoside that is esterified with (ortho)phosphate or an oligophosphate at any hydroxyl group on the ribose or deoxyribose.
TraesCS1B02G114100	TraesCS1B03G0307600	A0A3B5YTA1	UPI000DF547F3	1B	AX-158540281	GO:0000166	nucleotide binding	Binding to a nucleotide, any compound consisting of a nucleoside that is esterified with (ortho)phosphate or an oligophosphate at any hydroxyl group on the ribose or deoxyribose.
TraesCS2B02G536900	TraesCS2B03G1345100	A0A3B6CEN1	UPI00084312FA	2B	BobWhite_c6365_965	GO:0000166	nucleotide binding	Binding to a nucleotide, any compound consisting of a nucleoside that is esterified with (ortho)phosphate or an oligophosphate at any hydroxyl group on the ribose or deoxyribose.
TraesCS6B02G052400	TraesCS6B03G0121400	A0A3B6PH95	UPI0003D4CD05	6B	wsnp_BE404947B_Ta_2_12	GO:0000166	nucleotide binding	Binding to a nucleotide, any compound consisting of a nucleoside that is esterified with (ortho)phosphate or an oligophosphate at any hydroxyl group on the ribose or deoxyribose.
TraesCS1B02G075800	TraesCS1B03G0191200	NA	NA	1B	Excalibur_c17202_1833	GO:0000166	nucleotide binding	Binding to a nucleotide, any compound consisting of a nucleoside that is esterified with (ortho)phosphate or an oligophosphate at any hydroxyl group on the ribose or deoxyribose.
TraesCS3A02G530200	TraesCS3A03G1254100	A0A3B6ES12	UPI000843A8FB	3A	AX-109493460	GO:0000166	nucleotide binding	Binding to a nucleotide, any compound consisting of a nucleoside that is esterified with (ortho)phosphate or an oligophosphate at any hydroxyl group on the ribose or deoxyribose.
TraesCS5B02G419000	TraesCS5B03G1033900	A0A3B6LU51	UPI0008426650	5B	AX-110366225	GO:0000166	nucleotide binding	Binding to a nucleotide, any compound consisting of a nucleoside that is esterified with (ortho)phosphate or an oligophosphate at any hydroxyl group on the ribose or deoxyribose.
TraesCS5A02G366800	TraesCS5A03G0881300	A0A3B6KNN1	UPI000DF5036F	5A	AX-158585120	GO:0000166	nucleotide binding	Binding to a nucleotide, any compound consisting of a nucleoside that is esterified with (ortho)phosphate or an oligophosphate at any hydroxyl group on the ribose or deoxyribose.
TraesCS1B02G281100	TraesCS1B03G0779800	A0A3B5Z0T1	UPI000DF559AC	1B	AX-110571065	GO:0000166	nucleotide binding	Binding to a nucleotide, any compound consisting of a nucleoside that is esterified with (ortho)phosphate or an oligophosphate at any hydroxyl group on the ribose or deoxyribose.
TraesCS2B02G220000	TraesCS2B03G0532100	A0A3B6C3D5	UPI0008458F5D	2B	BobWhite_c8113_532	GO:0000166	nucleotide binding	Binding to a nucleotide, any compound consisting of a nucleoside that is esterified with (ortho)phosphate or an oligophosphate at any hydroxyl group on the ribose or deoxyribose.
TraesCS5B02G418700	TraesCS5B03G1033300	W5FJT8	UPI000151DD02	5B	AX-110366225	GO:0000166	nucleotide binding	Binding to a nucleotide, any compound consisting of a nucleoside that is esterified with (ortho)phosphate or an oligophosphate at any hydroxyl group on the ribose or deoxyribose.
TraesCS3B02G595500	TraesCS3B03G1489700	W5CQN2	UPI0003D4231E	3B	AX-111556997	GO:0000166	nucleotide binding	Binding to a nucleotide, any compound consisting of a nucleoside that is esterified with (ortho)phosphate or an oligophosphate at any hydroxyl group on the ribose or deoxyribose.
TraesCS1B02G076100	TraesCS1B03G0193100	A0A3B5YT45	UPI0003D4264C	1B	Excalibur_c17202_1833	GO:0000166	nucleotide binding	Binding to a nucleotide, any compound consisting of a nucleoside that is esterified with (ortho)phosphate or an oligophosphate at any hydroxyl group on the ribose or deoxyribose.
TraesCS1B02G075700	TraesCS1B03G0191100	A0A3B5YS05	UPI000843525A	1B	Excalibur_c17202_1833	GO:0000166	nucleotide binding	Binding to a nucleotide, any compound consisting of a nucleoside that is esterified with (ortho)phosphate or an oligophosphate at any hydroxyl group on the ribose or deoxyribose.
TraesCS3B02G596200	TraesCS3B03G1491300	A0A3B6G2W2	UPI000E78A46F	3B	AX-111556997	GO:0000166	nucleotide binding	Binding to a nucleotide, any compound consisting of a nucleoside that is esterified with (ortho)phosphate or an oligophosphate at any hydroxyl group on the ribose or deoxyribose.
TraesCS3B02G596300	TraesCS3B03G1491700	A0A3B6FZP1	UPI000843BF3B	3B	AX-111556997	GO:0000166	nucleotide binding	Binding to a nucleotide, any compound consisting of a nucleoside that is esterified with (ortho)phosphate or an oligophosphate at any hydroxyl group on the ribose or deoxyribose.
TraesCS3B02G596500	TraesCS3B03G1492300	A0A080YUK3	UPI0004DC1B33	3B	AX-111556997	GO:0000166	nucleotide binding	Binding to a nucleotide, any compound consisting of a nucleoside that is esterified with (ortho)phosphate or an oligophosphate at any hydroxyl group on the ribose or deoxyribose.
TraesCS3B02G596900	TraesCS3B03G1492900	A0A080YUK8	UPI0004DC2954	3B	AX-111556997	GO:0000166	nucleotide binding	Binding to a nucleotide, any compound consisting of a nucleoside that is esterified with (ortho)phosphate or an oligophosphate at any hydroxyl group on the ribose or deoxyribose.
TraesCS4D02G005100	TraesCS4D03G0007700	A0A3B6JE34	UPI000E7CB006	4D	AX-89483131	GO:0000166	nucleotide binding	Binding to a nucleotide, any compound consisting of a nucleoside that is esterified with (ortho)phosphate or an oligophosphate at any hydroxyl group on the ribose or deoxyribose.
TraesCS2B02G536500	TraesCS2B03G1344100	A0A3B6CER3	UPI0003D4661A	2B	BobWhite_c6365_965	GO:0000166	nucleotide binding	Binding to a nucleotide, any compound consisting of a nucleoside that is esterified with (ortho)phosphate or an oligophosphate at any hydroxyl group on the ribose or deoxyribose.
TraesCS5A02G053500	TraesCS5A03G0134800	A0A3B6KAE7	UPI0008451501	5A	tplb0056h22_2113	GO:0000175	3'-5'-RNA exonuclease activity	Catalysis of the sequential cleavage of mononucleotides from a free 3' terminus of an RNA molecule.
TraesCS5A02G356500	TraesCS5A03G0857000	A0A3B6KNC5	UPI00016EB437	5A	TA001900-1836	GO:0000176	nuclear exosome (RNase complex)	A ribonuclease complex that has 3-prime to 5-prime processive and distributive hydrolytic exoribonuclease activity and endoribonuclease activity, producing 5-prime-phosphomonoesters. Participates in a multitude of cellular RNA processing and degradation events preventing nuclear export and/or translation of aberrant RNAs. Restricted to processing linear and circular single-stranded RNAs (ssRNA) o…
TraesCS5A02G356500	TraesCS5A03G0857000	A0A3B6KNC5	UPI00016EB437	5A	TA001900-1836	GO:0000178	exosome (RNase complex)	A ribonuclease complex that has 3-prime to 5-prime exoribonuclease activity and possibly endoribonuclease activity, producing 5-prime-phosphomonoesters. Participates in a multitude of cellular RNA processing and degradation events preventing nuclear export and/or translation of aberrant RNAs. Restricted to processing linear and circular single-stranded RNAs (ssRNA) only. RNAs with complex seconda…
TraesCS2B02G220200	TraesCS2B03G0533000	A0A3B6C3I8	UPI0008430BB6	2B	BobWhite_c8113_532	GO:0000209	protein polyubiquitination	Addition of multiple ubiquitin groups to a protein, forming a ubiquitin chain.
TraesCS5A02G357500	TraesCS5A03G0859200	A0A3B6KKV1	UPI000845240F	5A	AX-95100505	GO:0000209	protein polyubiquitination	Addition of multiple ubiquitin groups to a protein, forming a ubiquitin chain.
TraesCS1B02G075900	TraesCS1B03G0193800	A0A3B5YTB3	UPI0003D58F19	1B	Excalibur_c17202_1833	GO:0000217	DNA secondary structure binding	Binding to a DNA secondary structure element such as a four-way junction, a bubble, a loop, Y-form DNA, or a double-strand/single-strand junction.
TraesCS6B02G126900	TraesCS6B03G0315000	A0A3B6PHT2	UPI000DF54631	6B	AX-158529594	GO:0000226	microtubule cytoskeleton organization	A process that is carried out at the cellular level which results in the assembly, arrangement of constituent parts, or disassembly of cytoskeletal structures comprising microtubules and their associated proteins.
TraesCS5B02G418700	TraesCS5B03G1033300	W5FJT8	UPI000151DD02	5B	AX-110366225	GO:0000226	microtubule cytoskeleton organization	A process that is carried out at the cellular level which results in the assembly, arrangement of constituent parts, or disassembly of cytoskeletal structures comprising microtubules and their associated proteins.
TraesCS4D02G007000	TraesCS4D03G0012200	W5ET85	UPI0003D4CCBE	4D	AX-89483131	GO:0000228	nuclear chromosome	A chromosome that encodes the nuclear genome and is found in the nucleus of a eukaryotic cell during the cell cycle phases when the nucleus is intact.
TraesCS3B02G291700	TraesCS3B03G0753200	W5CPW0	UPI0003D435FE	3B	AX-158598323	GO:0000234	phosphoethanolamine N-methyltransferase activity	Catalysis of the reaction: S-adenosyl-L-methionine + ethanolamine phosphate = S-adenosyl-L-homocysteine + N-methylethanolamine phosphate.
TraesCS1B02G253400	TraesCS1B03G0715700	A0A3B5YZJ5	UPI0008446A45	1B	Tdurum_contig70304_781	GO:0000271	polysaccharide biosynthetic process	The chemical reactions and pathways resulting in the formation of a polysaccharide, a polymer of many (typically more than 10) monosaccharide residues linked glycosidically.
TraesCS4A02G283700	TraesCS4A03G0729100	A0A3B6HYW4	UPI000DF57AB5	4A	AX-109477914	GO:0000271	polysaccharide biosynthetic process	The chemical reactions and pathways resulting in the formation of a polysaccharide, a polymer of many (typically more than 10) monosaccharide residues linked glycosidically.
TraesCS2D02G396200	TraesCS2D03G0900900	W5BUM2	UPI0003D4844C	2D	AX-94872625	GO:0000271	polysaccharide biosynthetic process	The chemical reactions and pathways resulting in the formation of a polysaccharide, a polymer of many (typically more than 10) monosaccharide residues linked glycosidically.
TraesCS2D02G396100	TraesCS2D03G0900800	A0A1D5UKU7	UPI00084240E5	2D	AX-94872625	GO:0000271	polysaccharide biosynthetic process	The chemical reactions and pathways resulting in the formation of a polysaccharide, a polymer of many (typically more than 10) monosaccharide residues linked glycosidically.
TraesCS4D02G006100	TraesCS4D03G0010800	A0A3B6JE43	UPI0008444B9D	4D	AX-89483131	GO:0000272	polysaccharide catabolic process	The chemical reactions and pathways resulting in the breakdown of a polysaccharide, a polymer of many (typically more than 10) monosaccharide residues linked glycosidically.
TraesCS3B02G341500	TraesCS3B03G0867300	W5D309	UPI0003D4BF6D	3B	AX-89363868	GO:0000272	polysaccharide catabolic process	The chemical reactions and pathways resulting in the breakdown of a polysaccharide, a polymer of many (typically more than 10) monosaccharide residues linked glycosidically.
TraesCS2B02G537100	TraesCS2B03G1345500	A0A3B6CER8	UPI0003D4272B	2B	BobWhite_c6365_965	GO:0000272	polysaccharide catabolic process	The chemical reactions and pathways resulting in the breakdown of a polysaccharide, a polymer of many (typically more than 10) monosaccharide residues linked glycosidically.
TraesCS3B02G598100	TraesCS3B03G1495000	A0A080YUL9	UPI0004DC1BC5	3B	AX-111556997	GO:0000272	polysaccharide catabolic process	The chemical reactions and pathways resulting in the breakdown of a polysaccharide, a polymer of many (typically more than 10) monosaccharide residues linked glycosidically.
TraesCS3A02G529100	TraesCS3A03G1251100	A0A3B6ER94	UPI000DF52559	3A	Kukri_rep_c110544_248	GO:0000272	polysaccharide catabolic process	The chemical reactions and pathways resulting in the breakdown of a polysaccharide, a polymer of many (typically more than 10) monosaccharide residues linked glycosidically.
TraesCS1B02G323800	TraesCS1B03G0887600	A0A3B5Z282	UPI000843BC7E	1B	AX-109882902	GO:0000278	mitotic cell cycle	Progression through the phases of the mitotic cell cycle, the most common eukaryotic cell cycle, which canonically comprises four successive phases called G1, S, G2, and M and includes replication of the genome and the subsequent segregation of chromosomes into daughter cells. In some variant cell cycles nuclear replication or nuclear division may not be followed by cell division, or G1 and G2 ph…
TraesCS6B02G126900	TraesCS6B03G0315000	A0A3B6PHT2	UPI000DF54631	6B	AX-158529594	GO:0000278	mitotic cell cycle	Progression through the phases of the mitotic cell cycle, the most common eukaryotic cell cycle, which canonically comprises four successive phases called G1, S, G2, and M and includes replication of the genome and the subsequent segregation of chromosomes into daughter cells. In some variant cell cycles nuclear replication or nuclear division may not be followed by cell division, or G1 and G2 ph…
TraesCS5B02G418700	TraesCS5B03G1033300	W5FJT8	UPI000151DD02	5B	AX-110366225	GO:0000278	mitotic cell cycle	Progression through the phases of the mitotic cell cycle, the most common eukaryotic cell cycle, which canonically comprises four successive phases called G1, S, G2, and M and includes replication of the genome and the subsequent segregation of chromosomes into daughter cells. In some variant cell cycles nuclear replication or nuclear division may not be followed by cell division, or G1 and G2 ph…
TraesCS6B02G126900	TraesCS6B03G0315000	A0A3B6PHT2	UPI000DF54631	6B	AX-158529594	GO:0000280	nuclear division	The division of a cell nucleus into two nuclei, with DNA and other nuclear contents distributed between the daughter nuclei.
TraesCS3A02G084400	TraesCS3A03G0187800	A0A3B6EC22	UPI0003D41575	3A	BobWhite_c9704_273	GO:0000287	magnesium ion binding	Binding to a magnesium (Mg) ion.
TraesCS2B02G536000	TraesCS2B03G1342500	A0A3B6CER5	UPI0001BA6337	2B	BobWhite_c6365_965	GO:0000301	retrograde transport, vesicle recycling within Golgi	The retrograde movement of substances within the Golgi, mediated by COP I vesicles. Cis-Golgi vesicles are constantly moving forward through the Golgi stack by cisternal progression, eventually becoming trans-Golgi vesicles. They then selectively transport membrane and luminal proteins from the trans- to the medial-Golgi while leaving others behind in the trans-Golgi cisternae; similarly, they se…
TraesCS6B02G125000	TraesCS6B03G0310500	A0A3B6PJ70	UPI000DF50C5B	6B	wsnp_Ex_c12618_20079758	GO:0000307	cyclin-dependent protein kinase holoenzyme complex	Cyclin-dependent protein kinases (CDKs) are enzyme complexes that contain a kinase catalytic subunit associated with a regulatory cyclin partner.
TraesCS5A02G404500	TraesCS5A03G0960400	A0A3B6KN89	UPI000842BB37	5A	Ku_c12469_983	GO:0000312	plastid small ribosomal subunit	The smaller of the two subunits of a plastid ribosome.
TraesCS5A02G404500	TraesCS5A03G0960400	A0A3B6KN89	UPI000842BB37	5A	Ku_c12469_983	GO:0000313	organellar ribosome	A ribosome contained within a subcellular membrane-bounded organelle.
TraesCS5A02G404500	TraesCS5A03G0960400	A0A3B6KN89	UPI000842BB37	5A	Ku_c12469_983	GO:0000314	organellar small ribosomal subunit	The smaller of the two subunits of an organellar ribosome.
TraesCS2B02G219900	TraesCS2B03G0532000	A0A3B6C3L3	UPI0008440114	2B	BobWhite_c8113_532	GO:0000323	lytic vacuole	A vacuole that is maintained at an acidic pH and which contains degradative enzymes, including a wide variety of acid hydrolases.
TraesCS6B02G126800	TraesCS6B03G0314900	A0A3B6PHV8	UPI000DF533D1	6B	AX-158529594	GO:0000325	plant-type vacuole	A closed structure that is completely surrounded by a unit membrane, contains liquid, and retains the same shape regardless of cell cycle phase. An example of this structure is found in Arabidopsis thaliana.
TraesCS6B02G126400	TraesCS6B03G0314200	A0A3B6PHS8	UPI000DF583DC	6B	AX-158529594	GO:0000325	plant-type vacuole	A closed structure that is completely surrounded by a unit membrane, contains liquid, and retains the same shape regardless of cell cycle phase. An example of this structure is found in Arabidopsis thaliana.
TraesCS1B02G075900	TraesCS1B03G0193800	A0A3B5YTB3	UPI0003D58F19	1B	Excalibur_c17202_1833	GO:0000400	four-way junction DNA binding	Binding to a DNA segment containing four-way junctions, also known as Holliday junctions, a structure where two DNA double strands are held together by reciprocal exchange of two of the four strands, one strand each from the two original helices.
TraesCS2A02G518700	TraesCS2A03G1204800	A0A9R1E633	UPI0019496DD6	2A	RAC875_c33037_578	GO:0000407	phagophore assembly site	Punctate structures proximal to the endoplasmic reticulum which are the sites where the Atg machinery assembles upon autophagy induction.
TraesCS3B02G342000	TraesCS3B03G0869300	W5D0K0	UPI0003D5892F	3B	AX-89363868	GO:0000428	DNA-directed RNA polymerase complex	A protein complex that possesses DNA-directed RNA polymerase activity.
TraesCS5A02G372300	TraesCS5A03G0894500	A0A3B6KM58	UPI000843B5E5	5A	AX-158584923	GO:0000444	MIS12/MIND type complex	A multiprotein kinetochore subcomplex that binds to centromeric chromatin and forms part of the outer kinetochore. It helps to recruit outer kinetochore subunits that will bind to microtubules. In humans, it consists of MIS12, DSN1, NSL1 and PMF1.
TraesCS2B02G296200	TraesCS2B03G0773900	A0A3B6C6A1	UPI00016EDD23	2B	Excalibur_c29707_318	GO:0000463	maturation of LSU-rRNA from tricistronic rRNA transcript (SSU-rRNA, 5.8S rRNA, LSU-rRNA)	Any process involved in the maturation of a precursor Large SubUnit (LSU) ribosomal RNA (rRNA) molecule into a mature LSU-rRNA molecule from the pre-rRNA molecule originally produced as a tricistronic rRNA transcript that contains the Small Subunit (SSU) rRNA, 5.8S rRNA, and Large Subunit (LSU) in that order from 5' to 3' along the primary transcript.
TraesCS2B02G453900	TraesCS2B03G1152000	A0A3B6CED7	UPI00016F1D91	2B	RAC875_rep_c72879_435	GO:0000463	maturation of LSU-rRNA from tricistronic rRNA transcript (SSU-rRNA, 5.8S rRNA, LSU-rRNA)	Any process involved in the maturation of a precursor Large SubUnit (LSU) ribosomal RNA (rRNA) molecule into a mature LSU-rRNA molecule from the pre-rRNA molecule originally produced as a tricistronic rRNA transcript that contains the Small Subunit (SSU) rRNA, 5.8S rRNA, and Large Subunit (LSU) in that order from 5' to 3' along the primary transcript.
TraesCS2B02G296200	TraesCS2B03G0773900	A0A3B6C6A1	UPI00016EDD23	2B	Excalibur_c29707_318	GO:0000470	maturation of LSU-rRNA	Any process involved in the maturation of a precursor Large SubUnit (LSU) ribosomal RNA (rRNA) molecule into a mature LSU-rRNA molecule.
TraesCS2B02G453900	TraesCS2B03G1152000	A0A3B6CED7	UPI00016F1D91	2B	RAC875_rep_c72879_435	GO:0000470	maturation of LSU-rRNA	Any process involved in the maturation of a precursor Large SubUnit (LSU) ribosomal RNA (rRNA) molecule into a mature LSU-rRNA molecule.
TraesCS6B02G126000	TraesCS6B03G0313000	A0A3B6PG72	UPI0008440E30	6B	AX-158529594	GO:0000502	proteasome complex	A large multisubunit complex which catalyzes protein degradation, found in eukaryotes, archaea and some bacteria. In eukaryotes, this complex consists of the barrel shaped proteasome core complex and one or two associated proteins or complexes that act in regulating entry into or exit from the core.
TraesCS1B02G075900	TraesCS1B03G0193800	A0A3B5YTB3	UPI0003D58F19	1B	Excalibur_c17202_1833	GO:0000724	double-strand break repair via homologous recombination	The error-free repair of a double-strand break in DNA in which the broken DNA molecule is repaired using homologous sequences. A strand in the broken DNA searches for a homologous region in an intact chromosome to serve as the template for DNA synthesis. The restoration of two intact DNA molecules results in the exchange, reciprocal or nonreciprocal, of genetic material between the intact DNA mol…
TraesCS1B02G323800	TraesCS1B03G0887600	A0A3B5Z282	UPI000843BC7E	1B	AX-109882902	GO:0000724	double-strand break repair via homologous recombination	The error-free repair of a double-strand break in DNA in which the broken DNA molecule is repaired using homologous sequences. A strand in the broken DNA searches for a homologous region in an intact chromosome to serve as the template for DNA synthesis. The restoration of two intact DNA molecules results in the exchange, reciprocal or nonreciprocal, of genetic material between the intact DNA mol…
TraesCS1B02G075900	TraesCS1B03G0193800	A0A3B5YTB3	UPI0003D58F19	1B	Excalibur_c17202_1833	GO:0000725	recombinational repair	A DNA repair process that involves the exchange, reciprocal or nonreciprocal, of genetic material between the broken DNA molecule and a homologous DNA region.
TraesCS1B02G323800	TraesCS1B03G0887600	A0A3B5Z282	UPI000843BC7E	1B	AX-109882902	GO:0000725	recombinational repair	A DNA repair process that involves the exchange, reciprocal or nonreciprocal, of genetic material between the broken DNA molecule and a homologous DNA region.
TraesCS6B02G126900	TraesCS6B03G0315000	A0A3B6PHT2	UPI000DF54631	6B	AX-158529594	GO:0000775	chromosome, centromeric region	The region of a chromosome that includes the centromeric DNA and associated proteins. In monocentric chromosomes, this region corresponds to a single area of the chromosome, whereas in holocentric chromosomes, it is evenly distributed along the chromosome.
TraesCS5A02G372300	TraesCS5A03G0894500	A0A3B6KM58	UPI000843B5E5	5A	AX-158584923	GO:0000775	chromosome, centromeric region	The region of a chromosome that includes the centromeric DNA and associated proteins. In monocentric chromosomes, this region corresponds to a single area of the chromosome, whereas in holocentric chromosomes, it is evenly distributed along the chromosome.
TraesCS6B02G126900	TraesCS6B03G0315000	A0A3B6PHT2	UPI000DF54631	6B	AX-158529594	GO:0000776	kinetochore	A multisubunit complex that is located at the centromeric region of DNA and provides an attachment point for the spindle microtubules.
TraesCS5A02G372300	TraesCS5A03G0894500	A0A3B6KM58	UPI000843B5E5	5A	AX-158584923	GO:0000776	kinetochore	A multisubunit complex that is located at the centromeric region of DNA and provides an attachment point for the spindle microtubules.
TraesCS6B02G126900	TraesCS6B03G0315000	A0A3B6PHT2	UPI000DF54631	6B	AX-158529594	GO:0000779	condensed chromosome, centromeric region	The region of a condensed chromosome that includes the centromere and associated proteins, including the kinetochore. In monocentric chromosomes, this region corresponds to a single area of the chromosome, whereas in holocentric chromosomes, it is evenly distributed along the chromosome.
TraesCS5A02G372300	TraesCS5A03G0894500	A0A3B6KM58	UPI000843B5E5	5A	AX-158584923	GO:0000779	condensed chromosome, centromeric region	The region of a condensed chromosome that includes the centromere and associated proteins, including the kinetochore. In monocentric chromosomes, this region corresponds to a single area of the chromosome, whereas in holocentric chromosomes, it is evenly distributed along the chromosome.
TraesCS4D02G007000	TraesCS4D03G0012200	W5ET85	UPI0003D4CCBE	4D	AX-89483131	GO:0000785	chromatin	The ordered and organized complex of DNA, protein, and sometimes RNA, that forms the chromosome.
TraesCS3A02G467300	TraesCS3A03G1090200	A0A3B6EQ31	UPI000843A3EB	3A	AX-158523263	GO:0000785	chromatin	The ordered and organized complex of DNA, protein, and sometimes RNA, that forms the chromosome.
TraesCS5A02G356000	TraesCS5A03G0855600	NA	NA	5A	TA001900-1836	GO:0000785	chromatin	The ordered and organized complex of DNA, protein, and sometimes RNA, that forms the chromosome.
TraesCS2D02G395300	TraesCS2D03G0899700	A0A3B6DKU9	UPI000989E83B	2D	AX-94872625	GO:0000785	chromatin	The ordered and organized complex of DNA, protein, and sometimes RNA, that forms the chromosome.
TraesCS2D02G395200	TraesCS2D03G0899400	A0A3B6DHQ8	UPI0001BA93D0	2D	AX-94872625	GO:0000785	chromatin	The ordered and organized complex of DNA, protein, and sometimes RNA, that forms the chromosome.
TraesCS2D02G395400	TraesCS2D03G0899800	A0A1D5ULT3	UPI000844BD0D	2D	AX-94872625	GO:0000785	chromatin	The ordered and organized complex of DNA, protein, and sometimes RNA, that forms the chromosome.
TraesCS6B02G053500	TraesCS6B03G0124500	A0A341WUB3	UPI000DF58594	6B	wsnp_BE404947B_Ta_2_12	GO:0000785	chromatin	The ordered and organized complex of DNA, protein, and sometimes RNA, that forms the chromosome.
TraesCS6B02G053200	TraesCS6B03G0124100	W5GCP8	UPI00016FCC54	6B	wsnp_BE404947B_Ta_2_12	GO:0000785	chromatin	The ordered and organized complex of DNA, protein, and sometimes RNA, that forms the chromosome.
TraesCS6B02G053300	TraesCS6B03G0124200	W5GCP8	UPI00016FCC54	6B	wsnp_BE404947B_Ta_2_12	GO:0000785	chromatin	The ordered and organized complex of DNA, protein, and sometimes RNA, that forms the chromosome.
TraesCS2D02G395300	TraesCS2D03G0899700	A0A3B6DKU9	UPI000989E83B	2D	AX-94872625	GO:0000786	nucleosome	A complex comprised of DNA wound around a multisubunit core and associated proteins, which forms the primary packing unit of DNA into higher order structures.
TraesCS2D02G395200	TraesCS2D03G0899400	A0A3B6DHQ8	UPI0001BA93D0	2D	AX-94872625	GO:0000786	nucleosome	A complex comprised of DNA wound around a multisubunit core and associated proteins, which forms the primary packing unit of DNA into higher order structures.
TraesCS2D02G395400	TraesCS2D03G0899800	A0A1D5ULT3	UPI000844BD0D	2D	AX-94872625	GO:0000786	nucleosome	A complex comprised of DNA wound around a multisubunit core and associated proteins, which forms the primary packing unit of DNA into higher order structures.
TraesCS6B02G053500	TraesCS6B03G0124500	A0A341WUB3	UPI000DF58594	6B	wsnp_BE404947B_Ta_2_12	GO:0000786	nucleosome	A complex comprised of DNA wound around a multisubunit core and associated proteins, which forms the primary packing unit of DNA into higher order structures.
TraesCS6B02G053200	TraesCS6B03G0124100	W5GCP8	UPI00016FCC54	6B	wsnp_BE404947B_Ta_2_12	GO:0000786	nucleosome	A complex comprised of DNA wound around a multisubunit core and associated proteins, which forms the primary packing unit of DNA into higher order structures.
TraesCS6B02G053300	TraesCS6B03G0124200	W5GCP8	UPI00016FCC54	6B	wsnp_BE404947B_Ta_2_12	GO:0000786	nucleosome	A complex comprised of DNA wound around a multisubunit core and associated proteins, which forms the primary packing unit of DNA into higher order structures.
TraesCS6B02G126900	TraesCS6B03G0315000	A0A3B6PHT2	UPI000DF54631	6B	AX-158529594	GO:0000793	condensed chromosome	A highly compacted molecule of DNA and associated proteins resulting in a cytologically distinct structure.
TraesCS5A02G372300	TraesCS5A03G0894500	A0A3B6KM58	UPI000843B5E5	5A	AX-158584923	GO:0000793	condensed chromosome	A highly compacted molecule of DNA and associated proteins resulting in a cytologically distinct structure.
TraesCS5A02G356400	TraesCS5A03G0856300	A0A3B6KKU0	UPI000DF57DB3	5A	TA001900-1836	GO:0000813	ESCRT I complex	An endosomal sorting complex required for transport. It consists of the class E vacuolar protein sorting (Vps) proteins and interacts with ubiquitinated cargoes.
TraesCS6B02G126900	TraesCS6B03G0315000	A0A3B6PHT2	UPI000DF54631	6B	AX-158529594	GO:0000819	sister chromatid segregation	The cell cycle process in which sister chromatids are organized and then physically separated and apportioned to two or more sets.
TraesCS4A02G283200	TraesCS4A03G0727400	NA	NA	4A	AX-109477914	GO:0000827	inositol-1,3,4,5,6-pentakisphosphate kinase activity	Catalysis of the reaction: ATP + 1D-myo-inositol 1,3,4,5,6-pentakisphosphate = ADP + diphospho-1D-myo-inositol tetrakisphosphate. The isomeric configuration of diphospho-1D-myo-inositol tetrakisphosphate is unknown.
TraesCS4A02G283200	TraesCS4A03G0727400	NA	NA	4A	AX-109477914	GO:0000828	inositol hexakisphosphate kinase activity	Catalysis of the reaction: ATP + 1D-myo-inositol hexakisphosphate = ADP + diphospho-1D-myo-inositol-pentakisphosphate. The isomeric configuration of diphospho-1D-myo-inositol-pentakisphosphate (PP-IP5) is unknown.
TraesCS4A02G283200	TraesCS4A03G0727400	NA	NA	4A	AX-109477914	GO:0000829	diphosphoinositol pentakisphosphate kinase activity	Catalysis of the reaction: ATP + diphospho-1D-myo-inositol-pentakisphosphate = ADP + bis(diphospho)-1D-myo-inositol-tetrakisphosphate. The isomeric configurations of the diphospho-1D-myo-inositol-pentakisphosphate (PP-IP5) and bis(diphospho)-1D-myo-inositol-tetrakisphosphate (bis-PP-IP4) are unknown.
TraesCS4A02G283200	TraesCS4A03G0727400	NA	NA	4A	AX-109477914	GO:0000832	inositol hexakisphosphate 5-kinase activity	Catalysis of the reaction: 1D-myo-inositol hexakisphosphate + ATP = 5-diphospho-1D-myo-inositol 1,2,3,4,6-pentakisphosphate + ADP.
TraesCS6B02G126900	TraesCS6B03G0315000	A0A3B6PHT2	UPI000DF54631	6B	AX-158529594	GO:0000940	outer kinetochore	The region of a kinetochore most external to centromeric DNA; this outer region mediates kinetochore-microtubule interactions.
TraesCS5A02G372300	TraesCS5A03G0894500	A0A3B6KM58	UPI000843B5E5	5A	AX-158584923	GO:0000940	outer kinetochore	The region of a kinetochore most external to centromeric DNA; this outer region mediates kinetochore-microtubule interactions.
TraesCS3B02G595700	TraesCS3B03G1490400	A0A3B6G2F2	UPI000DF569DF	3B	AX-111556997	GO:0000976	transcription cis-regulatory region binding	Binding to a specific sequence of DNA that is part of a regulatory region that controls transcription of that section of the DNA. The transcribed region might be described as a gene, cistron, or operon.
TraesCS3A02G314300	TraesCS3A03G0306900	A0A3B6ELR8	UPI00072180CD	3A	AX-111088389	GO:0000976	transcription cis-regulatory region binding	Binding to a specific sequence of DNA that is part of a regulatory region that controls transcription of that section of the DNA. The transcribed region might be described as a gene, cistron, or operon.
TraesCS6B02G369000	TraesCS6B03G1043000	A0A3B6PT29	UPI000DF5212C	6B	Tdurum_contig46828_730	GO:0000976	transcription cis-regulatory region binding	Binding to a specific sequence of DNA that is part of a regulatory region that controls transcription of that section of the DNA. The transcribed region might be described as a gene, cistron, or operon.
TraesCS6B02G369100	TraesCS6B03G1043300	A0A3B6PRN7	UPI000DF54835	6B	Tdurum_contig46828_730	GO:0000976	transcription cis-regulatory region binding	Binding to a specific sequence of DNA that is part of a regulatory region that controls transcription of that section of the DNA. The transcribed region might be described as a gene, cistron, or operon.
TraesCS6B02G124700	TraesCS6B03G0310200	A0A3B6PHQ8	UPI0008452E31	6B	wsnp_Ex_c12618_20079758	GO:0000976	transcription cis-regulatory region binding	Binding to a specific sequence of DNA that is part of a regulatory region that controls transcription of that section of the DNA. The transcribed region might be described as a gene, cistron, or operon.
TraesCS5A02G237600	TraesCS5A03G0600500	A0A3B6KJG5	UPI0008434A32	5A	Kukri_c28117_583	GO:0000976	transcription cis-regulatory region binding	Binding to a specific sequence of DNA that is part of a regulatory region that controls transcription of that section of the DNA. The transcribed region might be described as a gene, cistron, or operon.
TraesCS1B02G279400	TraesCS1B03G0776200	A0A3B5Z0R2	UPI0003C70BB5	1B	AX-110571065	GO:0000976	transcription cis-regulatory region binding	Binding to a specific sequence of DNA that is part of a regulatory region that controls transcription of that section of the DNA. The transcribed region might be described as a gene, cistron, or operon.
TraesCS5A02G373500	TraesCS5A03G0896800	A0A3B6KPL8	UPI00084381C0	5A	AX-158584923	GO:0000976	transcription cis-regulatory region binding	Binding to a specific sequence of DNA that is part of a regulatory region that controls transcription of that section of the DNA. The transcribed region might be described as a gene, cistron, or operon.
TraesCS5A02G405200	TraesCS5A03G0961400	A0A3B6KQ64	UPI0001BA5ACA	5A	Ku_c12469_983	GO:0000976	transcription cis-regulatory region binding	Binding to a specific sequence of DNA that is part of a regulatory region that controls transcription of that section of the DNA. The transcribed region might be described as a gene, cistron, or operon.
TraesCS3B02G549800	TraesCS3B03G1367600	A0A3B6G1K4	UPI0001B36AB4	3B	BobWhite_c4103_79	GO:0000976	transcription cis-regulatory region binding	Binding to a specific sequence of DNA that is part of a regulatory region that controls transcription of that section of the DNA. The transcribed region might be described as a gene, cistron, or operon.
TraesCS3B02G550200	TraesCS3B03G1368800	A0A3B6FY97	UPI000842C9D0	3B	BobWhite_c4103_79	GO:0000976	transcription cis-regulatory region binding	Binding to a specific sequence of DNA that is part of a regulatory region that controls transcription of that section of the DNA. The transcribed region might be described as a gene, cistron, or operon.
TraesCS3B02G550000	TraesCS3B03G1368300	A0A3B6FXS9	UPI0003D53FBF	3B	BobWhite_c4103_79	GO:0000976	transcription cis-regulatory region binding	Binding to a specific sequence of DNA that is part of a regulatory region that controls transcription of that section of the DNA. The transcribed region might be described as a gene, cistron, or operon.
TraesCS3B02G549700	TraesCS3B03G1367500	A0A3B6G117	UPI000DF4F1F1	3B	BobWhite_c4103_79	GO:0000976	transcription cis-regulatory region binding	Binding to a specific sequence of DNA that is part of a regulatory region that controls transcription of that section of the DNA. The transcribed region might be described as a gene, cistron, or operon.
TraesCS6B02G053100	TraesCS6B03G0123000	A0A3B6PE26	UPI000844FD3F	6B	wsnp_BE404947B_Ta_2_12	GO:0000976	transcription cis-regulatory region binding	Binding to a specific sequence of DNA that is part of a regulatory region that controls transcription of that section of the DNA. The transcribed region might be described as a gene, cistron, or operon.
TraesCS2B02G453400	TraesCS2B03G1151200	A0A3B6CBV6	UPI0008457621	2B	RAC875_rep_c72879_435	GO:0000976	transcription cis-regulatory region binding	Binding to a specific sequence of DNA that is part of a regulatory region that controls transcription of that section of the DNA. The transcribed region might be described as a gene, cistron, or operon.
TraesCS3A02G527400	TraesCS3A03G1247900	A0A3B6ESZ0	UPI000DF56C23	3A	AX-109839445	GO:0000976	transcription cis-regulatory region binding	Binding to a specific sequence of DNA that is part of a regulatory region that controls transcription of that section of the DNA. The transcribed region might be described as a gene, cistron, or operon.
TraesCS3B02G595700	TraesCS3B03G1490400	A0A3B6G2F2	UPI000DF569DF	3B	AX-111556997	GO:0000977	RNA polymerase II transcription regulatory region sequence-specific DNA binding	Binding to a specific sequence of DNA that is part of a regulatory region that controls the transcription of a gene or cistron by RNA polymerase II.
TraesCS3A02G314300	TraesCS3A03G0306900	A0A3B6ELR8	UPI00072180CD	3A	AX-111088389	GO:0000977	RNA polymerase II transcription regulatory region sequence-specific DNA binding	Binding to a specific sequence of DNA that is part of a regulatory region that controls the transcription of a gene or cistron by RNA polymerase II.
TraesCS6B02G369000	TraesCS6B03G1043000	A0A3B6PT29	UPI000DF5212C	6B	Tdurum_contig46828_730	GO:0000977	RNA polymerase II transcription regulatory region sequence-specific DNA binding	Binding to a specific sequence of DNA that is part of a regulatory region that controls the transcription of a gene or cistron by RNA polymerase II.
TraesCS6B02G369100	TraesCS6B03G1043300	A0A3B6PRN7	UPI000DF54835	6B	Tdurum_contig46828_730	GO:0000977	RNA polymerase II transcription regulatory region sequence-specific DNA binding	Binding to a specific sequence of DNA that is part of a regulatory region that controls the transcription of a gene or cistron by RNA polymerase II.
TraesCS5A02G237600	TraesCS5A03G0600500	A0A3B6KJG5	UPI0008434A32	5A	Kukri_c28117_583	GO:0000977	RNA polymerase II transcription regulatory region sequence-specific DNA binding	Binding to a specific sequence of DNA that is part of a regulatory region that controls the transcription of a gene or cistron by RNA polymerase II.
TraesCS5A02G373500	TraesCS5A03G0896800	A0A3B6KPL8	UPI00084381C0	5A	AX-158584923	GO:0000977	RNA polymerase II transcription regulatory region sequence-specific DNA binding	Binding to a specific sequence of DNA that is part of a regulatory region that controls the transcription of a gene or cistron by RNA polymerase II.
TraesCS3B02G549800	TraesCS3B03G1367600	A0A3B6G1K4	UPI0001B36AB4	3B	BobWhite_c4103_79	GO:0000977	RNA polymerase II transcription regulatory region sequence-specific DNA binding	Binding to a specific sequence of DNA that is part of a regulatory region that controls the transcription of a gene or cistron by RNA polymerase II.
TraesCS3B02G550200	TraesCS3B03G1368800	A0A3B6FY97	UPI000842C9D0	3B	BobWhite_c4103_79	GO:0000977	RNA polymerase II transcription regulatory region sequence-specific DNA binding	Binding to a specific sequence of DNA that is part of a regulatory region that controls the transcription of a gene or cistron by RNA polymerase II.
TraesCS3B02G550000	TraesCS3B03G1368300	A0A3B6FXS9	UPI0003D53FBF	3B	BobWhite_c4103_79	GO:0000977	RNA polymerase II transcription regulatory region sequence-specific DNA binding	Binding to a specific sequence of DNA that is part of a regulatory region that controls the transcription of a gene or cistron by RNA polymerase II.
TraesCS3B02G549700	TraesCS3B03G1367500	A0A3B6G117	UPI000DF4F1F1	3B	BobWhite_c4103_79	GO:0000977	RNA polymerase II transcription regulatory region sequence-specific DNA binding	Binding to a specific sequence of DNA that is part of a regulatory region that controls the transcription of a gene or cistron by RNA polymerase II.
TraesCS2B02G453400	TraesCS2B03G1151200	A0A3B6CBV6	UPI0008457621	2B	RAC875_rep_c72879_435	GO:0000977	RNA polymerase II transcription regulatory region sequence-specific DNA binding	Binding to a specific sequence of DNA that is part of a regulatory region that controls the transcription of a gene or cistron by RNA polymerase II.
TraesCS3A02G527400	TraesCS3A03G1247900	A0A3B6ESZ0	UPI000DF56C23	3A	AX-109839445	GO:0000977	RNA polymerase II transcription regulatory region sequence-specific DNA binding	Binding to a specific sequence of DNA that is part of a regulatory region that controls the transcription of a gene or cistron by RNA polymerase II.
TraesCS3B02G595700	TraesCS3B03G1490400	A0A3B6G2F2	UPI000DF569DF	3B	AX-111556997	GO:0000978	RNA polymerase II cis-regulatory region sequence-specific DNA binding	Binding to a specific upstream regulatory DNA sequence (transcription factor recognition sequence or binding site) located in cis relative to the transcription start site (i.e., on the same strand of DNA) of a gene transcribed by RNA polymerase II.
TraesCS3A02G314300	TraesCS3A03G0306900	A0A3B6ELR8	UPI00072180CD	3A	AX-111088389	GO:0000978	RNA polymerase II cis-regulatory region sequence-specific DNA binding	Binding to a specific upstream regulatory DNA sequence (transcription factor recognition sequence or binding site) located in cis relative to the transcription start site (i.e., on the same strand of DNA) of a gene transcribed by RNA polymerase II.
TraesCS6B02G369000	TraesCS6B03G1043000	A0A3B6PT29	UPI000DF5212C	6B	Tdurum_contig46828_730	GO:0000978	RNA polymerase II cis-regulatory region sequence-specific DNA binding	Binding to a specific upstream regulatory DNA sequence (transcription factor recognition sequence or binding site) located in cis relative to the transcription start site (i.e., on the same strand of DNA) of a gene transcribed by RNA polymerase II.
TraesCS6B02G369100	TraesCS6B03G1043300	A0A3B6PRN7	UPI000DF54835	6B	Tdurum_contig46828_730	GO:0000978	RNA polymerase II cis-regulatory region sequence-specific DNA binding	Binding to a specific upstream regulatory DNA sequence (transcription factor recognition sequence or binding site) located in cis relative to the transcription start site (i.e., on the same strand of DNA) of a gene transcribed by RNA polymerase II.
TraesCS5A02G237600	TraesCS5A03G0600500	A0A3B6KJG5	UPI0008434A32	5A	Kukri_c28117_583	GO:0000978	RNA polymerase II cis-regulatory region sequence-specific DNA binding	Binding to a specific upstream regulatory DNA sequence (transcription factor recognition sequence or binding site) located in cis relative to the transcription start site (i.e., on the same strand of DNA) of a gene transcribed by RNA polymerase II.
TraesCS5A02G373500	TraesCS5A03G0896800	A0A3B6KPL8	UPI00084381C0	5A	AX-158584923	GO:0000978	RNA polymerase II cis-regulatory region sequence-specific DNA binding	Binding to a specific upstream regulatory DNA sequence (transcription factor recognition sequence or binding site) located in cis relative to the transcription start site (i.e., on the same strand of DNA) of a gene transcribed by RNA polymerase II.
TraesCS2B02G453400	TraesCS2B03G1151200	A0A3B6CBV6	UPI0008457621	2B	RAC875_rep_c72879_435	GO:0000978	RNA polymerase II cis-regulatory region sequence-specific DNA binding	Binding to a specific upstream regulatory DNA sequence (transcription factor recognition sequence or binding site) located in cis relative to the transcription start site (i.e., on the same strand of DNA) of a gene transcribed by RNA polymerase II.
TraesCS3A02G527400	TraesCS3A03G1247900	A0A3B6ESZ0	UPI000DF56C23	3A	AX-109839445	GO:0000978	RNA polymerase II cis-regulatory region sequence-specific DNA binding	Binding to a specific upstream regulatory DNA sequence (transcription factor recognition sequence or binding site) located in cis relative to the transcription start site (i.e., on the same strand of DNA) of a gene transcribed by RNA polymerase II.
TraesCS3B02G595700	TraesCS3B03G1490400	A0A3B6G2F2	UPI000DF569DF	3B	AX-111556997	GO:0000981	DNA-binding transcription factor activity, RNA polymerase II-specific	A DNA-binding transcription factor activity that modulates the transcription of specific gene sets transcribed by RNA polymerase II.
TraesCS3A02G314300	TraesCS3A03G0306900	A0A3B6ELR8	UPI00072180CD	3A	AX-111088389	GO:0000981	DNA-binding transcription factor activity, RNA polymerase II-specific	A DNA-binding transcription factor activity that modulates the transcription of specific gene sets transcribed by RNA polymerase II.
TraesCS6B02G369000	TraesCS6B03G1043000	A0A3B6PT29	UPI000DF5212C	6B	Tdurum_contig46828_730	GO:0000981	DNA-binding transcription factor activity, RNA polymerase II-specific	A DNA-binding transcription factor activity that modulates the transcription of specific gene sets transcribed by RNA polymerase II.
TraesCS6B02G369100	TraesCS6B03G1043300	A0A3B6PRN7	UPI000DF54835	6B	Tdurum_contig46828_730	GO:0000981	DNA-binding transcription factor activity, RNA polymerase II-specific	A DNA-binding transcription factor activity that modulates the transcription of specific gene sets transcribed by RNA polymerase II.
TraesCS1B02G045500	TraesCS1B03G0099000	A0A3B5YR09	UPI00084434CC	1B	wsnp_Ex_c5780_10153638	GO:0000981	DNA-binding transcription factor activity, RNA polymerase II-specific	A DNA-binding transcription factor activity that modulates the transcription of specific gene sets transcribed by RNA polymerase II.
TraesCS5A02G373500	TraesCS5A03G0896800	A0A3B6KPL8	UPI00084381C0	5A	AX-158584923	GO:0000981	DNA-binding transcription factor activity, RNA polymerase II-specific	A DNA-binding transcription factor activity that modulates the transcription of specific gene sets transcribed by RNA polymerase II.
TraesCS3B02G549800	TraesCS3B03G1367600	A0A3B6G1K4	UPI0001B36AB4	3B	BobWhite_c4103_79	GO:0000981	DNA-binding transcription factor activity, RNA polymerase II-specific	A DNA-binding transcription factor activity that modulates the transcription of specific gene sets transcribed by RNA polymerase II.
TraesCS3B02G550200	TraesCS3B03G1368800	A0A3B6FY97	UPI000842C9D0	3B	BobWhite_c4103_79	GO:0000981	DNA-binding transcription factor activity, RNA polymerase II-specific	A DNA-binding transcription factor activity that modulates the transcription of specific gene sets transcribed by RNA polymerase II.
TraesCS3B02G550000	TraesCS3B03G1368300	A0A3B6FXS9	UPI0003D53FBF	3B	BobWhite_c4103_79	GO:0000981	DNA-binding transcription factor activity, RNA polymerase II-specific	A DNA-binding transcription factor activity that modulates the transcription of specific gene sets transcribed by RNA polymerase II.
TraesCS3B02G549700	TraesCS3B03G1367500	A0A3B6G117	UPI000DF4F1F1	3B	BobWhite_c4103_79	GO:0000981	DNA-binding transcription factor activity, RNA polymerase II-specific	A DNA-binding transcription factor activity that modulates the transcription of specific gene sets transcribed by RNA polymerase II.
TraesCS2B02G453400	TraesCS2B03G1151200	A0A3B6CBV6	UPI0008457621	2B	RAC875_rep_c72879_435	GO:0000981	DNA-binding transcription factor activity, RNA polymerase II-specific	A DNA-binding transcription factor activity that modulates the transcription of specific gene sets transcribed by RNA polymerase II.
TraesCS3A02G527400	TraesCS3A03G1247900	A0A3B6ESZ0	UPI000DF56C23	3A	AX-109839445	GO:0000981	DNA-binding transcription factor activity, RNA polymerase II-specific	A DNA-binding transcription factor activity that modulates the transcription of specific gene sets transcribed by RNA polymerase II.
TraesCS3B02G595700	TraesCS3B03G1490400	A0A3B6G2F2	UPI000DF569DF	3B	AX-111556997	GO:0000987	cis-regulatory region sequence-specific DNA binding	Binding to a specific upstream regulatory DNA sequence (transcription factor recognition sequence or binding site, located in cis relative to the transcription start site (i.e., on the same strand of DNA) of a gene transcribed by some RNA polymerase. Cis-regulatory sites are often referred to as a sequence motifs, enhancers, or silencers.
TraesCS3A02G314300	TraesCS3A03G0306900	A0A3B6ELR8	UPI00072180CD	3A	AX-111088389	GO:0000987	cis-regulatory region sequence-specific DNA binding	Binding to a specific upstream regulatory DNA sequence (transcription factor recognition sequence or binding site, located in cis relative to the transcription start site (i.e., on the same strand of DNA) of a gene transcribed by some RNA polymerase. Cis-regulatory sites are often referred to as a sequence motifs, enhancers, or silencers.
TraesCS6B02G369000	TraesCS6B03G1043000	A0A3B6PT29	UPI000DF5212C	6B	Tdurum_contig46828_730	GO:0000987	cis-regulatory region sequence-specific DNA binding	Binding to a specific upstream regulatory DNA sequence (transcription factor recognition sequence or binding site, located in cis relative to the transcription start site (i.e., on the same strand of DNA) of a gene transcribed by some RNA polymerase. Cis-regulatory sites are often referred to as a sequence motifs, enhancers, or silencers.
TraesCS6B02G369100	TraesCS6B03G1043300	A0A3B6PRN7	UPI000DF54835	6B	Tdurum_contig46828_730	GO:0000987	cis-regulatory region sequence-specific DNA binding	Binding to a specific upstream regulatory DNA sequence (transcription factor recognition sequence or binding site, located in cis relative to the transcription start site (i.e., on the same strand of DNA) of a gene transcribed by some RNA polymerase. Cis-regulatory sites are often referred to as a sequence motifs, enhancers, or silencers.
TraesCS5A02G237600	TraesCS5A03G0600500	A0A3B6KJG5	UPI0008434A32	5A	Kukri_c28117_583	GO:0000987	cis-regulatory region sequence-specific DNA binding	Binding to a specific upstream regulatory DNA sequence (transcription factor recognition sequence or binding site, located in cis relative to the transcription start site (i.e., on the same strand of DNA) of a gene transcribed by some RNA polymerase. Cis-regulatory sites are often referred to as a sequence motifs, enhancers, or silencers.
TraesCS1B02G279400	TraesCS1B03G0776200	A0A3B5Z0R2	UPI0003C70BB5	1B	AX-110571065	GO:0000987	cis-regulatory region sequence-specific DNA binding	Binding to a specific upstream regulatory DNA sequence (transcription factor recognition sequence or binding site, located in cis relative to the transcription start site (i.e., on the same strand of DNA) of a gene transcribed by some RNA polymerase. Cis-regulatory sites are often referred to as a sequence motifs, enhancers, or silencers.
TraesCS5A02G373500	TraesCS5A03G0896800	A0A3B6KPL8	UPI00084381C0	5A	AX-158584923	GO:0000987	cis-regulatory region sequence-specific DNA binding	Binding to a specific upstream regulatory DNA sequence (transcription factor recognition sequence or binding site, located in cis relative to the transcription start site (i.e., on the same strand of DNA) of a gene transcribed by some RNA polymerase. Cis-regulatory sites are often referred to as a sequence motifs, enhancers, or silencers.
TraesCS2B02G453400	TraesCS2B03G1151200	A0A3B6CBV6	UPI0008457621	2B	RAC875_rep_c72879_435	GO:0000987	cis-regulatory region sequence-specific DNA binding	Binding to a specific upstream regulatory DNA sequence (transcription factor recognition sequence or binding site, located in cis relative to the transcription start site (i.e., on the same strand of DNA) of a gene transcribed by some RNA polymerase. Cis-regulatory sites are often referred to as a sequence motifs, enhancers, or silencers.
TraesCS3A02G527400	TraesCS3A03G1247900	A0A3B6ESZ0	UPI000DF56C23	3A	AX-109839445	GO:0000987	cis-regulatory region sequence-specific DNA binding	Binding to a specific upstream regulatory DNA sequence (transcription factor recognition sequence or binding site, located in cis relative to the transcription start site (i.e., on the same strand of DNA) of a gene transcribed by some RNA polymerase. Cis-regulatory sites are often referred to as a sequence motifs, enhancers, or silencers.
TraesCS3B02G595700	TraesCS3B03G1490400	A0A3B6G2F2	UPI000DF569DF	3B	AX-111556997	GO:0001067	transcription regulatory region nucleic acid binding	Binding to a nucleic acid region that regulates a nucleic acid-based process. Such processes include transcription, DNA replication, and DNA repair.
TraesCS3A02G314300	TraesCS3A03G0306900	A0A3B6ELR8	UPI00072180CD	3A	AX-111088389	GO:0001067	transcription regulatory region nucleic acid binding	Binding to a nucleic acid region that regulates a nucleic acid-based process. Such processes include transcription, DNA replication, and DNA repair.
TraesCS6B02G369000	TraesCS6B03G1043000	A0A3B6PT29	UPI000DF5212C	6B	Tdurum_contig46828_730	GO:0001067	transcription regulatory region nucleic acid binding	Binding to a nucleic acid region that regulates a nucleic acid-based process. Such processes include transcription, DNA replication, and DNA repair.
TraesCS6B02G369100	TraesCS6B03G1043300	A0A3B6PRN7	UPI000DF54835	6B	Tdurum_contig46828_730	GO:0001067	transcription regulatory region nucleic acid binding	Binding to a nucleic acid region that regulates a nucleic acid-based process. Such processes include transcription, DNA replication, and DNA repair.
TraesCS6B02G124700	TraesCS6B03G0310200	A0A3B6PHQ8	UPI0008452E31	6B	wsnp_Ex_c12618_20079758	GO:0001067	transcription regulatory region nucleic acid binding	Binding to a nucleic acid region that regulates a nucleic acid-based process. Such processes include transcription, DNA replication, and DNA repair.
TraesCS5A02G237600	TraesCS5A03G0600500	A0A3B6KJG5	UPI0008434A32	5A	Kukri_c28117_583	GO:0001067	transcription regulatory region nucleic acid binding	Binding to a nucleic acid region that regulates a nucleic acid-based process. Such processes include transcription, DNA replication, and DNA repair.
TraesCS1B02G279400	TraesCS1B03G0776200	A0A3B5Z0R2	UPI0003C70BB5	1B	AX-110571065	GO:0001067	transcription regulatory region nucleic acid binding	Binding to a nucleic acid region that regulates a nucleic acid-based process. Such processes include transcription, DNA replication, and DNA repair.
TraesCS5A02G373500	TraesCS5A03G0896800	A0A3B6KPL8	UPI00084381C0	5A	AX-158584923	GO:0001067	transcription regulatory region nucleic acid binding	Binding to a nucleic acid region that regulates a nucleic acid-based process. Such processes include transcription, DNA replication, and DNA repair.
TraesCS5A02G405200	TraesCS5A03G0961400	A0A3B6KQ64	UPI0001BA5ACA	5A	Ku_c12469_983	GO:0001067	transcription regulatory region nucleic acid binding	Binding to a nucleic acid region that regulates a nucleic acid-based process. Such processes include transcription, DNA replication, and DNA repair.
TraesCS3B02G549800	TraesCS3B03G1367600	A0A3B6G1K4	UPI0001B36AB4	3B	BobWhite_c4103_79	GO:0001067	transcription regulatory region nucleic acid binding	Binding to a nucleic acid region that regulates a nucleic acid-based process. Such processes include transcription, DNA replication, and DNA repair.
TraesCS3B02G550200	TraesCS3B03G1368800	A0A3B6FY97	UPI000842C9D0	3B	BobWhite_c4103_79	GO:0001067	transcription regulatory region nucleic acid binding	Binding to a nucleic acid region that regulates a nucleic acid-based process. Such processes include transcription, DNA replication, and DNA repair.
TraesCS3B02G550000	TraesCS3B03G1368300	A0A3B6FXS9	UPI0003D53FBF	3B	BobWhite_c4103_79	GO:0001067	transcription regulatory region nucleic acid binding	Binding to a nucleic acid region that regulates a nucleic acid-based process. Such processes include transcription, DNA replication, and DNA repair.
TraesCS3B02G549700	TraesCS3B03G1367500	A0A3B6G117	UPI000DF4F1F1	3B	BobWhite_c4103_79	GO:0001067	transcription regulatory region nucleic acid binding	Binding to a nucleic acid region that regulates a nucleic acid-based process. Such processes include transcription, DNA replication, and DNA repair.
TraesCS6B02G053100	TraesCS6B03G0123000	A0A3B6PE26	UPI000844FD3F	6B	wsnp_BE404947B_Ta_2_12	GO:0001067	transcription regulatory region nucleic acid binding	Binding to a nucleic acid region that regulates a nucleic acid-based process. Such processes include transcription, DNA replication, and DNA repair.
TraesCS2B02G453400	TraesCS2B03G1151200	A0A3B6CBV6	UPI0008457621	2B	RAC875_rep_c72879_435	GO:0001067	transcription regulatory region nucleic acid binding	Binding to a nucleic acid region that regulates a nucleic acid-based process. Such processes include transcription, DNA replication, and DNA repair.
TraesCS3A02G527400	TraesCS3A03G1247900	A0A3B6ESZ0	UPI000DF56C23	3A	AX-109839445	GO:0001067	transcription regulatory region nucleic acid binding	Binding to a nucleic acid region that regulates a nucleic acid-based process. Such processes include transcription, DNA replication, and DNA repair.
TraesCS5B02G426700	TraesCS5B03G1052600	A0A3B6LUM2	UPI0003D4ADA3	5B	AX-94892126	GO:0001101	response to acid chemical	Any process that results in a change in state or activity of a cell or an organism (in terms of movement, secretion, enzyme production, gene expression, etc.) as a result of a stimulus by the chemical structure of the anion portion of a dissociated acid (rather than the acid acting as a proton donor). The acid chemical may be in gaseous, liquid or solid form.
TraesCS5B02G426800	TraesCS5B03G1052800	A0A3B6LUF1	UPI00016F09C1	5B	AX-94892126	GO:0001101	response to acid chemical	Any process that results in a change in state or activity of a cell or an organism (in terms of movement, secretion, enzyme production, gene expression, etc.) as a result of a stimulus by the chemical structure of the anion portion of a dissociated acid (rather than the acid acting as a proton donor). The acid chemical may be in gaseous, liquid or solid form.
TraesCS3A02G530100	TraesCS3A03G1253000	A0A3B6ERA1	UPI000843ECA7	3A	AX-109493460	GO:0001510	RNA methylation	Posttranscriptional addition of a methyl group to either a nucleotide or 2'-O ribose in a polyribonucleotide. Usually uses S-adenosylmethionine as a cofactor.
TraesCS5A02G373400	TraesCS5A03G0896700	A0A3B6KNW3	UPI0008443A06	5A	AX-158584923	GO:0002097	tRNA wobble base modification	The process in which the nucleotide at position 34 in the anticodon of a tRNA is post-transcriptionally modified.
TraesCS5A02G373400	TraesCS5A03G0896700	A0A3B6KNW3	UPI0008443A06	5A	AX-158584923	GO:0002098	tRNA wobble uridine modification	The process in which a uridine in position 34 of a tRNA is post-transcriptionally modified.
TraesCS2B02G220700	TraesCS2B03G0533800	A0A3B6C3M4	UPI0003D58628	2B	BobWhite_c8113_532	GO:0002229	defense response to oomycetes	Reactions triggered in response to the presence of oomycetes that act to protect the cell or organism.
TraesCS2B02G220700	TraesCS2B03G0533800	A0A3B6C3M4	UPI0003D58628	2B	BobWhite_c8113_532	GO:0002239	response to oomycetes	Any process that results in a change in state or activity of a cell or an organism (in terms of movement, secretion, enzyme production, gene expression, etc.) as a result of a stimulus from an oomycetes.
TraesCS3B02G224300	TraesCS3B03G0551600	A0A3B6FQ79	UPI000DF586C1	3B	AX-94428728	GO:0003676	nucleic acid binding	Binding to a nucleic acid.
TraesCS5A02G404500	TraesCS5A03G0960400	A0A3B6KN89	UPI000842BB37	5A	Ku_c12469_983	GO:0003676	nucleic acid binding	Binding to a nucleic acid.
TraesCS3A02G085600	TraesCS3A03G0190200	A0A3B6EC38	UPI0000E646C1	3A	BobWhite_c9704_273	GO:0003676	nucleic acid binding	Binding to a nucleic acid.
TraesCS4D02G007500	TraesCS4D03G0012700	A0A3B6JE57	UPI000DF58792	4D	AX-89483131	GO:0003676	nucleic acid binding	Binding to a nucleic acid.
TraesCS2B02G296200	TraesCS2B03G0773900	A0A3B6C6A1	UPI00016EDD23	2B	Excalibur_c29707_318	GO:0003676	nucleic acid binding	Binding to a nucleic acid.
TraesCS5A02G372700	TraesCS5A03G0895100	A0A3B6KM64	UPI00016F0E32	5A	AX-158584923	GO:0003676	nucleic acid binding	Binding to a nucleic acid.
TraesCS2B02G453900	TraesCS2B03G1152000	A0A3B6CED7	UPI00016F1D91	2B	RAC875_rep_c72879_435	GO:0003676	nucleic acid binding	Binding to a nucleic acid.
TraesCS6B02G126700	TraesCS6B03G0314600	A0A3B6PJ90	UPI00084352D9	6B	AX-158529594	GO:0003676	nucleic acid binding	Binding to a nucleic acid.
TraesCS1B02G076300	TraesCS1B03G0192900	A0A3B5YSA8	UPI000843B181	1B	Excalibur_c17202_1833	GO:0003676	nucleic acid binding	Binding to a nucleic acid.
TraesCS4A02G283000	TraesCS4A03G0727100	A0A3B6HWQ5	UPI000842A3DB	4A	AX-109477914	GO:0003676	nucleic acid binding	Binding to a nucleic acid.
TraesCS2B02G412700	TraesCS2B03G1049400	A0A3B6CAP4	UPI0003D52F2F	2B	AX-94456169	GO:0003676	nucleic acid binding	Binding to a nucleic acid.
TraesCS3B02G550700	TraesCS3B03G1370000	A0A077RES4	UPI0004DC2D3A	3B	BobWhite_c4103_79	GO:0003676	nucleic acid binding	Binding to a nucleic acid.
TraesCS5D02G075900	TraesCS5D03G0183100	A0A3B6MLR4	UPI000842C8E5	5D	AX-158587777	GO:0003676	nucleic acid binding	Binding to a nucleic acid.
TraesCS3B02G240600	TraesCS3B03G0627800	A0A3B6FLE3	UPI000DF58B67	3B	wsnp_CAP8_c6899_3227098	GO:0003676	nucleic acid binding	Binding to a nucleic acid.
TraesCS2B02G453300	TraesCS2B03G1151100	A0A3B6CBZ9	UPI000DF591AE	2B	RAC875_rep_c72879_435	GO:0003676	nucleic acid binding	Binding to a nucleic acid.
TraesCS4D02G007000	TraesCS4D03G0012200	W5ET85	UPI0003D4CCBE	4D	AX-89483131	GO:0003676	nucleic acid binding	Binding to a nucleic acid.
TraesCS1B02G075900	TraesCS1B03G0193800	A0A3B5YTB3	UPI0003D58F19	1B	Excalibur_c17202_1833	GO:0003676	nucleic acid binding	Binding to a nucleic acid.
TraesCS5B02G426900	TraesCS5B03G1053000	A0A3B6LUD7	UPI0003D4CE4D	5B	AX-94892126	GO:0003676	nucleic acid binding	Binding to a nucleic acid.
TraesCS3B02G341600	TraesCS3B03G0868500	A0A3B6FQU3	UPI000DF5284E	3B	AX-89363868	GO:0003676	nucleic acid binding	Binding to a nucleic acid.
TraesCS3B02G595700	TraesCS3B03G1490400	A0A3B6G2F2	UPI000DF569DF	3B	AX-111556997	GO:0003676	nucleic acid binding	Binding to a nucleic acid.
TraesCS3A02G314300	TraesCS3A03G0306900	A0A3B6ELR8	UPI00072180CD	3A	AX-111088389	GO:0003676	nucleic acid binding	Binding to a nucleic acid.
TraesCS5A02G405300	TraesCS5A03G0961600	A0A3B6KN99	UPI0008456188	5A	Ku_c12469_983	GO:0003676	nucleic acid binding	Binding to a nucleic acid.
TraesCS1B02G323800	TraesCS1B03G0887600	A0A3B5Z282	UPI000843BC7E	1B	AX-109882902	GO:0003676	nucleic acid binding	Binding to a nucleic acid.
TraesCS4D02G007600	TraesCS4D03G0012800	A0A3B6JCA8	UPI0003D4D792	4D	AX-89483131	GO:0003676	nucleic acid binding	Binding to a nucleic acid.
TraesCS6B02G370200	TraesCS6B03G1046700	A0A3B6PT60	UPI000DF53606	6B	Tdurum_contig46828_730	GO:0003676	nucleic acid binding	Binding to a nucleic acid.
TraesCS3B02G239900	TraesCS3B03G0626400	W5CYP3	UPI0003D45F99	3B	wsnp_CAP8_c6899_3227098	GO:0003676	nucleic acid binding	Binding to a nucleic acid.
TraesCS3B02G595800	TraesCS3B03G1490500	A0A3B6FZN6	UPI0008423381	3B	AX-111556997	GO:0003676	nucleic acid binding	Binding to a nucleic acid.
TraesCS6B02G369000	TraesCS6B03G1043000	A0A3B6PT29	UPI000DF5212C	6B	Tdurum_contig46828_730	GO:0003676	nucleic acid binding	Binding to a nucleic acid.
TraesCS6B02G369100	TraesCS6B03G1043300	A0A3B6PRN7	UPI000DF54835	6B	Tdurum_contig46828_730	GO:0003676	nucleic acid binding	Binding to a nucleic acid.
TraesCS1B02G113400	TraesCS1B03G0306500	NA	NA	1B	AX-158540281	GO:0003676	nucleic acid binding	Binding to a nucleic acid.
TraesCS6B02G124700	TraesCS6B03G0310200	A0A3B6PHQ8	UPI0008452E31	6B	wsnp_Ex_c12618_20079758	GO:0003676	nucleic acid binding	Binding to a nucleic acid.
TraesCS5A02G237200	TraesCS5A03G0600000	A0A3B6KK39	UPI000844C496	5A	Kukri_c28117_583	GO:0003676	nucleic acid binding	Binding to a nucleic acid.
TraesCS3A02G527500	TraesCS3A03G1248000	A0A3B6ER82	UPI000DF598F1	3A	AX-109839445	GO:0003676	nucleic acid binding	Binding to a nucleic acid.
TraesCS3B02G341800	TraesCS3B03G0869100	NA	UPI001D009771	3B	AX-89363868	GO:0003676	nucleic acid binding	Binding to a nucleic acid.
TraesCS3B02G341700	TraesCS3B03G0868800	A0A3B6FU43	UPI000DF56189	3B	AX-89363868	GO:0003676	nucleic acid binding	Binding to a nucleic acid.
TraesCS2B02G535300	TraesCS2B03G1341300	A0A3B6CEQ2	UPI000DF54A98	2B	BobWhite_c6365_965	GO:0003676	nucleic acid binding	Binding to a nucleic acid.
TraesCS2B02G535400	TraesCS2B03G1341400	A0A3B6CH25	UPI0003D41E54	2B	BobWhite_c6365_965	GO:0003676	nucleic acid binding	Binding to a nucleic acid.
TraesCS2B02G535500	TraesCS2B03G1341500	A0A3B6CER0	UPI0003D4D515	2B	BobWhite_c6365_965	GO:0003676	nucleic acid binding	Binding to a nucleic acid.
TraesCS2B02G535800	TraesCS2B03G1342300	A0A3B6CEQ7	UPI000DF5AE9E	2B	BobWhite_c6365_965	GO:0003676	nucleic acid binding	Binding to a nucleic acid.
TraesCS6B02G125900	TraesCS6B03G0312900	A0A3B6PHS3	UPI000844153A	6B	AX-158529594	GO:0003676	nucleic acid binding	Binding to a nucleic acid.
TraesCS6B02G126600	TraesCS6B03G0314500	A0A3B6PJJ8	UPI000844701F	6B	AX-158529594	GO:0003676	nucleic acid binding	Binding to a nucleic acid.
TraesCS5D02G076200	TraesCS5D03G0183600	A0A3B6MMU8	UPI00098AA981	5D	AX-158587777	GO:0003676	nucleic acid binding	Binding to a nucleic acid.
TraesCS4A02G416000	TraesCS4A03G1025100	A0A3B6I5H2	UPI000DF5BF3D	4A	RAC875_c95150_286	GO:0003676	nucleic acid binding	Binding to a nucleic acid.
TraesCS5A02G356500	TraesCS5A03G0857000	A0A3B6KNC5	UPI00016EB437	5A	TA001900-1836	GO:0003676	nucleic acid binding	Binding to a nucleic acid.
TraesCS3B02G342000	TraesCS3B03G0869300	W5D0K0	UPI0003D5892F	3B	AX-89363868	GO:0003676	nucleic acid binding	Binding to a nucleic acid.
TraesCS5A02G237600	TraesCS5A03G0600500	A0A3B6KJG5	UPI0008434A32	5A	Kukri_c28117_583	GO:0003676	nucleic acid binding	Binding to a nucleic acid.
TraesCS2D02G395300	TraesCS2D03G0899700	A0A3B6DKU9	UPI000989E83B	2D	AX-94872625	GO:0003676	nucleic acid binding	Binding to a nucleic acid.
TraesCS2D02G395200	TraesCS2D03G0899400	A0A3B6DHQ8	UPI0001BA93D0	2D	AX-94872625	GO:0003676	nucleic acid binding	Binding to a nucleic acid.
TraesCS2D02G395400	TraesCS2D03G0899800	A0A1D5ULT3	UPI000844BD0D	2D	AX-94872625	GO:0003676	nucleic acid binding	Binding to a nucleic acid.
TraesCS6B02G053500	TraesCS6B03G0124500	A0A341WUB3	UPI000DF58594	6B	wsnp_BE404947B_Ta_2_12	GO:0003676	nucleic acid binding	Binding to a nucleic acid.
TraesCS6B02G053200	TraesCS6B03G0124100	W5GCP8	UPI00016FCC54	6B	wsnp_BE404947B_Ta_2_12	GO:0003676	nucleic acid binding	Binding to a nucleic acid.
TraesCS6B02G053300	TraesCS6B03G0124200	W5GCP8	UPI00016FCC54	6B	wsnp_BE404947B_Ta_2_12	GO:0003676	nucleic acid binding	Binding to a nucleic acid.
TraesCS3B02G342100	TraesCS3B03G0869500	A0A3B6FRD6	UPI0008453B45	3B	AX-89363868	GO:0003676	nucleic acid binding	Binding to a nucleic acid.
TraesCS1B02G045500	TraesCS1B03G0099000	A0A3B5YR09	UPI00084434CC	1B	wsnp_Ex_c5780_10153638	GO:0003676	nucleic acid binding	Binding to a nucleic acid.
TraesCS5A02G372100	TraesCS5A03G0894100	A0A3B6KPK4	UPI000DF5982E	5A	AX-158584923	GO:0003676	nucleic acid binding	Binding to a nucleic acid.
TraesCS1B02G279400	TraesCS1B03G0776200	A0A3B5Z0R2	UPI0003C70BB5	1B	AX-110571065	GO:0003676	nucleic acid binding	Binding to a nucleic acid.
TraesCS5A02G373500	TraesCS5A03G0896800	A0A3B6KPL8	UPI00084381C0	5A	AX-158584923	GO:0003676	nucleic acid binding	Binding to a nucleic acid.
TraesCS2B02G295400	TraesCS2B03G0771200	A0A3B6C8T6	UPI000844F098	2B	Excalibur_c29707_318	GO:0003676	nucleic acid binding	Binding to a nucleic acid.
TraesCS5A02G405200	TraesCS5A03G0961400	A0A3B6KQ64	UPI0001BA5ACA	5A	Ku_c12469_983	GO:0003676	nucleic acid binding	Binding to a nucleic acid.
TraesCS5B02G426600	TraesCS5B03G1052500	A0A3B6LUE5	UPI000DF54B42	5B	AX-94892126	GO:0003676	nucleic acid binding	Binding to a nucleic acid.
TraesCS7D02G161300	TraesCS7D03G0364000	A0A3B6TMQ0	UPI0008438621	7D	AX-95155766	GO:0003676	nucleic acid binding	Binding to a nucleic acid.
TraesCS3A02G084600	TraesCS3A03G0188000	A0A3B6ED07	UPI000E79025F	3A	BobWhite_c9704_273	GO:0003676	nucleic acid binding	Binding to a nucleic acid.
TraesCS5B02G419100	TraesCS5B03G1034000	A0A3B6LUE1	UPI000E7AABA4	5B	AX-110366225	GO:0003676	nucleic acid binding	Binding to a nucleic acid.
TraesCS5A02G053500	TraesCS5A03G0134800	A0A3B6KAE7	UPI0008451501	5A	tplb0056h22_2113	GO:0003676	nucleic acid binding	Binding to a nucleic acid.
TraesCS5A02G373100	TraesCS5A03G0895900	A0A3B6KP29	UPI000845606A	5A	AX-158584923	GO:0003676	nucleic acid binding	Binding to a nucleic acid.
TraesCS3A02G527300	TraesCS3A03G1247800	A0A3B6EVB4	UPI0008432512	3A	AX-109839445	GO:0003676	nucleic acid binding	Binding to a nucleic acid.
TraesCS3B02G240200	TraesCS3B03G0627000	W5D5G9	UPI0003D586F3	3B	wsnp_CAP8_c6899_3227098	GO:0003676	nucleic acid binding	Binding to a nucleic acid.
TraesCS6B02G368700	TraesCS6B03G1042400	A0A3B6PRN2	UPI000DF55A60	6B	Tdurum_contig46828_730	GO:0003676	nucleic acid binding	Binding to a nucleic acid.
TraesCS3B02G549800	TraesCS3B03G1367600	A0A3B6G1K4	UPI0001B36AB4	3B	BobWhite_c4103_79	GO:0003676	nucleic acid binding	Binding to a nucleic acid.
TraesCS3B02G550200	TraesCS3B03G1368800	A0A3B6FY97	UPI000842C9D0	3B	BobWhite_c4103_79	GO:0003676	nucleic acid binding	Binding to a nucleic acid.
TraesCS3B02G550000	TraesCS3B03G1368300	A0A3B6FXS9	UPI0003D53FBF	3B	BobWhite_c4103_79	GO:0003676	nucleic acid binding	Binding to a nucleic acid.
TraesCS3B02G549700	TraesCS3B03G1367500	A0A3B6G117	UPI000DF4F1F1	3B	BobWhite_c4103_79	GO:0003676	nucleic acid binding	Binding to a nucleic acid.
TraesCS2A02G531100	TraesCS2A03G1230800	A0A3B6B8M7	UPI000842F4CF	2A	AX-158572595	GO:0003676	nucleic acid binding	Binding to a nucleic acid.
TraesCS3A02G085000	TraesCS3A03G0188600	A0A3B6EB67	UPI000DF52AB7	3A	BobWhite_c9704_273	GO:0003676	nucleic acid binding	Binding to a nucleic acid.
TraesCS2B02G413500	TraesCS2B03G1052100	A0A3B6CAH4	UPI0003D55B54	2B	AX-94456169	GO:0003676	nucleic acid binding	Binding to a nucleic acid.
TraesCS3A02G084300	TraesCS3A03G0187700	A0A3B6ED02	UPI0008429927	3A	BobWhite_c9704_273	GO:0003676	nucleic acid binding	Binding to a nucleic acid.
TraesCS3A02G528500	TraesCS3A03G1250300	A0A3B6ESZ8	UPI000842A471	3A	Kukri_rep_c110544_248	GO:0003676	nucleic acid binding	Binding to a nucleic acid.
TraesCS3B02G597500	TraesCS3B03G1493700	A0A3B6G2H1	UPI000842F36F	3B	AX-111556997	GO:0003676	nucleic acid binding	Binding to a nucleic acid.
TraesCS6B02G053100	TraesCS6B03G0123000	A0A3B6PE26	UPI000844FD3F	6B	wsnp_BE404947B_Ta_2_12	GO:0003676	nucleic acid binding	Binding to a nucleic acid.
TraesCS5B02G426200	TraesCS5B03G1051900	A0A3B6LT39	UPI0003D53990	5B	AX-94892126	GO:0003676	nucleic acid binding	Binding to a nucleic acid.
TraesCS4D02G006900	TraesCS4D03G0012000	A0A1D5XNC2	UPI00003D6E67	4D	AX-89483131	GO:0003676	nucleic acid binding	Binding to a nucleic acid.
TraesCS2B02G453400	TraesCS2B03G1151200	A0A3B6CBV6	UPI0008457621	2B	RAC875_rep_c72879_435	GO:0003676	nucleic acid binding	Binding to a nucleic acid.
TraesCS2B02G535100	TraesCS2B03G1341100	A0A3B6CEL6	UPI00084443E3	2B	BobWhite_c6365_965	GO:0003676	nucleic acid binding	Binding to a nucleic acid.
TraesCS3A02G527400	TraesCS3A03G1247900	A0A3B6ESZ0	UPI000DF56C23	3A	AX-109839445	GO:0003676	nucleic acid binding	Binding to a nucleic acid.
TraesCS6B02G052800	TraesCS6B03G0122600	A0A3B6PE21	UPI000843FE2E	6B	wsnp_BE404947B_Ta_2_12	GO:0003676	nucleic acid binding	Binding to a nucleic acid.
TraesCS6B02G126700	TraesCS6B03G0314600	A0A3B6PJ90	UPI00084352D9	6B	AX-158529594	GO:0003677	DNA binding	Any molecular function by which a gene product interacts selectively and non-covalently with DNA (deoxyribonucleic acid).
TraesCS1B02G076300	TraesCS1B03G0192900	A0A3B5YSA8	UPI000843B181	1B	Excalibur_c17202_1833	GO:0003677	DNA binding	Any molecular function by which a gene product interacts selectively and non-covalently with DNA (deoxyribonucleic acid).
TraesCS4A02G283000	TraesCS4A03G0727100	A0A3B6HWQ5	UPI000842A3DB	4A	AX-109477914	GO:0003677	DNA binding	Any molecular function by which a gene product interacts selectively and non-covalently with DNA (deoxyribonucleic acid).
TraesCS2B02G412700	TraesCS2B03G1049400	A0A3B6CAP4	UPI0003D52F2F	2B	AX-94456169	GO:0003677	DNA binding	Any molecular function by which a gene product interacts selectively and non-covalently with DNA (deoxyribonucleic acid).
TraesCS3B02G550700	TraesCS3B03G1370000	A0A077RES4	UPI0004DC2D3A	3B	BobWhite_c4103_79	GO:0003677	DNA binding	Any molecular function by which a gene product interacts selectively and non-covalently with DNA (deoxyribonucleic acid).
TraesCS5D02G075900	TraesCS5D03G0183100	A0A3B6MLR4	UPI000842C8E5	5D	AX-158587777	GO:0003677	DNA binding	Any molecular function by which a gene product interacts selectively and non-covalently with DNA (deoxyribonucleic acid).
TraesCS2B02G453300	TraesCS2B03G1151100	A0A3B6CBZ9	UPI000DF591AE	2B	RAC875_rep_c72879_435	GO:0003677	DNA binding	Any molecular function by which a gene product interacts selectively and non-covalently with DNA (deoxyribonucleic acid).
TraesCS4D02G007000	TraesCS4D03G0012200	W5ET85	UPI0003D4CCBE	4D	AX-89483131	GO:0003677	DNA binding	Any molecular function by which a gene product interacts selectively and non-covalently with DNA (deoxyribonucleic acid).
TraesCS1B02G075900	TraesCS1B03G0193800	A0A3B5YTB3	UPI0003D58F19	1B	Excalibur_c17202_1833	GO:0003677	DNA binding	Any molecular function by which a gene product interacts selectively and non-covalently with DNA (deoxyribonucleic acid).
TraesCS3B02G595700	TraesCS3B03G1490400	A0A3B6G2F2	UPI000DF569DF	3B	AX-111556997	GO:0003677	DNA binding	Any molecular function by which a gene product interacts selectively and non-covalently with DNA (deoxyribonucleic acid).
TraesCS3A02G314300	TraesCS3A03G0306900	A0A3B6ELR8	UPI00072180CD	3A	AX-111088389	GO:0003677	DNA binding	Any molecular function by which a gene product interacts selectively and non-covalently with DNA (deoxyribonucleic acid).
TraesCS1B02G323800	TraesCS1B03G0887600	A0A3B5Z282	UPI000843BC7E	1B	AX-109882902	GO:0003677	DNA binding	Any molecular function by which a gene product interacts selectively and non-covalently with DNA (deoxyribonucleic acid).
TraesCS6B02G370200	TraesCS6B03G1046700	A0A3B6PT60	UPI000DF53606	6B	Tdurum_contig46828_730	GO:0003677	DNA binding	Any molecular function by which a gene product interacts selectively and non-covalently with DNA (deoxyribonucleic acid).
TraesCS3B02G239900	TraesCS3B03G0626400	W5CYP3	UPI0003D45F99	3B	wsnp_CAP8_c6899_3227098	GO:0003677	DNA binding	Any molecular function by which a gene product interacts selectively and non-covalently with DNA (deoxyribonucleic acid).
TraesCS3B02G595800	TraesCS3B03G1490500	A0A3B6FZN6	UPI0008423381	3B	AX-111556997	GO:0003677	DNA binding	Any molecular function by which a gene product interacts selectively and non-covalently with DNA (deoxyribonucleic acid).
TraesCS6B02G369000	TraesCS6B03G1043000	A0A3B6PT29	UPI000DF5212C	6B	Tdurum_contig46828_730	GO:0003677	DNA binding	Any molecular function by which a gene product interacts selectively and non-covalently with DNA (deoxyribonucleic acid).
TraesCS6B02G369100	TraesCS6B03G1043300	A0A3B6PRN7	UPI000DF54835	6B	Tdurum_contig46828_730	GO:0003677	DNA binding	Any molecular function by which a gene product interacts selectively and non-covalently with DNA (deoxyribonucleic acid).
TraesCS6B02G124700	TraesCS6B03G0310200	A0A3B6PHQ8	UPI0008452E31	6B	wsnp_Ex_c12618_20079758	GO:0003677	DNA binding	Any molecular function by which a gene product interacts selectively and non-covalently with DNA (deoxyribonucleic acid).
TraesCS5A02G237200	TraesCS5A03G0600000	A0A3B6KK39	UPI000844C496	5A	Kukri_c28117_583	GO:0003677	DNA binding	Any molecular function by which a gene product interacts selectively and non-covalently with DNA (deoxyribonucleic acid).
TraesCS6B02G125900	TraesCS6B03G0312900	A0A3B6PHS3	UPI000844153A	6B	AX-158529594	GO:0003677	DNA binding	Any molecular function by which a gene product interacts selectively and non-covalently with DNA (deoxyribonucleic acid).
TraesCS6B02G126600	TraesCS6B03G0314500	A0A3B6PJJ8	UPI000844701F	6B	AX-158529594	GO:0003677	DNA binding	Any molecular function by which a gene product interacts selectively and non-covalently with DNA (deoxyribonucleic acid).
TraesCS5D02G076200	TraesCS5D03G0183600	A0A3B6MMU8	UPI00098AA981	5D	AX-158587777	GO:0003677	DNA binding	Any molecular function by which a gene product interacts selectively and non-covalently with DNA (deoxyribonucleic acid).
TraesCS4A02G416000	TraesCS4A03G1025100	A0A3B6I5H2	UPI000DF5BF3D	4A	RAC875_c95150_286	GO:0003677	DNA binding	Any molecular function by which a gene product interacts selectively and non-covalently with DNA (deoxyribonucleic acid).
TraesCS3B02G342000	TraesCS3B03G0869300	W5D0K0	UPI0003D5892F	3B	AX-89363868	GO:0003677	DNA binding	Any molecular function by which a gene product interacts selectively and non-covalently with DNA (deoxyribonucleic acid).
TraesCS5A02G237600	TraesCS5A03G0600500	A0A3B6KJG5	UPI0008434A32	5A	Kukri_c28117_583	GO:0003677	DNA binding	Any molecular function by which a gene product interacts selectively and non-covalently with DNA (deoxyribonucleic acid).
TraesCS2D02G395300	TraesCS2D03G0899700	A0A3B6DKU9	UPI000989E83B	2D	AX-94872625	GO:0003677	DNA binding	Any molecular function by which a gene product interacts selectively and non-covalently with DNA (deoxyribonucleic acid).
TraesCS2D02G395200	TraesCS2D03G0899400	A0A3B6DHQ8	UPI0001BA93D0	2D	AX-94872625	GO:0003677	DNA binding	Any molecular function by which a gene product interacts selectively and non-covalently with DNA (deoxyribonucleic acid).
TraesCS2D02G395400	TraesCS2D03G0899800	A0A1D5ULT3	UPI000844BD0D	2D	AX-94872625	GO:0003677	DNA binding	Any molecular function by which a gene product interacts selectively and non-covalently with DNA (deoxyribonucleic acid).
TraesCS3B02G342100	TraesCS3B03G0869500	A0A3B6FRD6	UPI0008453B45	3B	AX-89363868	GO:0003677	DNA binding	Any molecular function by which a gene product interacts selectively and non-covalently with DNA (deoxyribonucleic acid).
TraesCS1B02G045500	TraesCS1B03G0099000	A0A3B5YR09	UPI00084434CC	1B	wsnp_Ex_c5780_10153638	GO:0003677	DNA binding	Any molecular function by which a gene product interacts selectively and non-covalently with DNA (deoxyribonucleic acid).
TraesCS5A02G372100	TraesCS5A03G0894100	A0A3B6KPK4	UPI000DF5982E	5A	AX-158584923	GO:0003677	DNA binding	Any molecular function by which a gene product interacts selectively and non-covalently with DNA (deoxyribonucleic acid).
TraesCS1B02G279400	TraesCS1B03G0776200	A0A3B5Z0R2	UPI0003C70BB5	1B	AX-110571065	GO:0003677	DNA binding	Any molecular function by which a gene product interacts selectively and non-covalently with DNA (deoxyribonucleic acid).
TraesCS5A02G373500	TraesCS5A03G0896800	A0A3B6KPL8	UPI00084381C0	5A	AX-158584923	GO:0003677	DNA binding	Any molecular function by which a gene product interacts selectively and non-covalently with DNA (deoxyribonucleic acid).
TraesCS5A02G405200	TraesCS5A03G0961400	A0A3B6KQ64	UPI0001BA5ACA	5A	Ku_c12469_983	GO:0003677	DNA binding	Any molecular function by which a gene product interacts selectively and non-covalently with DNA (deoxyribonucleic acid).
TraesCS5B02G426600	TraesCS5B03G1052500	A0A3B6LUE5	UPI000DF54B42	5B	AX-94892126	GO:0003677	DNA binding	Any molecular function by which a gene product interacts selectively and non-covalently with DNA (deoxyribonucleic acid).
TraesCS5A02G373100	TraesCS5A03G0895900	A0A3B6KP29	UPI000845606A	5A	AX-158584923	GO:0003677	DNA binding	Any molecular function by which a gene product interacts selectively and non-covalently with DNA (deoxyribonucleic acid).
TraesCS3A02G527300	TraesCS3A03G1247800	A0A3B6EVB4	UPI0008432512	3A	AX-109839445	GO:0003677	DNA binding	Any molecular function by which a gene product interacts selectively and non-covalently with DNA (deoxyribonucleic acid).
TraesCS3B02G240200	TraesCS3B03G0627000	W5D5G9	UPI0003D586F3	3B	wsnp_CAP8_c6899_3227098	GO:0003677	DNA binding	Any molecular function by which a gene product interacts selectively and non-covalently with DNA (deoxyribonucleic acid).
TraesCS6B02G368700	TraesCS6B03G1042400	A0A3B6PRN2	UPI000DF55A60	6B	Tdurum_contig46828_730	GO:0003677	DNA binding	Any molecular function by which a gene product interacts selectively and non-covalently with DNA (deoxyribonucleic acid).
TraesCS3B02G549800	TraesCS3B03G1367600	A0A3B6G1K4	UPI0001B36AB4	3B	BobWhite_c4103_79	GO:0003677	DNA binding	Any molecular function by which a gene product interacts selectively and non-covalently with DNA (deoxyribonucleic acid).
TraesCS3B02G550200	TraesCS3B03G1368800	A0A3B6FY97	UPI000842C9D0	3B	BobWhite_c4103_79	GO:0003677	DNA binding	Any molecular function by which a gene product interacts selectively and non-covalently with DNA (deoxyribonucleic acid).
TraesCS3B02G550000	TraesCS3B03G1368300	A0A3B6FXS9	UPI0003D53FBF	3B	BobWhite_c4103_79	GO:0003677	DNA binding	Any molecular function by which a gene product interacts selectively and non-covalently with DNA (deoxyribonucleic acid).
TraesCS3B02G549700	TraesCS3B03G1367500	A0A3B6G117	UPI000DF4F1F1	3B	BobWhite_c4103_79	GO:0003677	DNA binding	Any molecular function by which a gene product interacts selectively and non-covalently with DNA (deoxyribonucleic acid).
TraesCS2B02G413500	TraesCS2B03G1052100	A0A3B6CAH4	UPI0003D55B54	2B	AX-94456169	GO:0003677	DNA binding	Any molecular function by which a gene product interacts selectively and non-covalently with DNA (deoxyribonucleic acid).
TraesCS3A02G528500	TraesCS3A03G1250300	A0A3B6ESZ8	UPI000842A471	3A	Kukri_rep_c110544_248	GO:0003677	DNA binding	Any molecular function by which a gene product interacts selectively and non-covalently with DNA (deoxyribonucleic acid).
TraesCS3B02G597500	TraesCS3B03G1493700	A0A3B6G2H1	UPI000842F36F	3B	AX-111556997	GO:0003677	DNA binding	Any molecular function by which a gene product interacts selectively and non-covalently with DNA (deoxyribonucleic acid).
TraesCS6B02G053100	TraesCS6B03G0123000	A0A3B6PE26	UPI000844FD3F	6B	wsnp_BE404947B_Ta_2_12	GO:0003677	DNA binding	Any molecular function by which a gene product interacts selectively and non-covalently with DNA (deoxyribonucleic acid).
TraesCS5B02G426200	TraesCS5B03G1051900	A0A3B6LT39	UPI0003D53990	5B	AX-94892126	GO:0003677	DNA binding	Any molecular function by which a gene product interacts selectively and non-covalently with DNA (deoxyribonucleic acid).
TraesCS2B02G453400	TraesCS2B03G1151200	A0A3B6CBV6	UPI0008457621	2B	RAC875_rep_c72879_435	GO:0003677	DNA binding	Any molecular function by which a gene product interacts selectively and non-covalently with DNA (deoxyribonucleic acid).
TraesCS3A02G527400	TraesCS3A03G1247900	A0A3B6ESZ0	UPI000DF56C23	3A	AX-109839445	GO:0003677	DNA binding	Any molecular function by which a gene product interacts selectively and non-covalently with DNA (deoxyribonucleic acid).
TraesCS6B02G052800	TraesCS6B03G0122600	A0A3B6PE21	UPI000843FE2E	6B	wsnp_BE404947B_Ta_2_12	GO:0003677	DNA binding	Any molecular function by which a gene product interacts selectively and non-covalently with DNA (deoxyribonucleic acid).
TraesCS4D02G007000	TraesCS4D03G0012200	W5ET85	UPI0003D4CCBE	4D	AX-89483131	GO:0003682	chromatin binding	Binding to chromatin, the network of fibers of DNA, protein, and sometimes RNA, that make up the chromosomes of the eukaryotic nucleus during interphase.
TraesCS5A02G237400	TraesCS5A03G0600300	A0A3B6KJG6	UPI0008432C5D	5A	Kukri_c28117_583	GO:0003682	chromatin binding	Binding to chromatin, the network of fibers of DNA, protein, and sometimes RNA, that make up the chromosomes of the eukaryotic nucleus during interphase.
TraesCS5A02G356000	TraesCS5A03G0855600	NA	NA	5A	TA001900-1836	GO:0003682	chromatin binding	Binding to chromatin, the network of fibers of DNA, protein, and sometimes RNA, that make up the chromosomes of the eukaryotic nucleus during interphase.
TraesCS2D02G395300	TraesCS2D03G0899700	A0A3B6DKU9	UPI000989E83B	2D	AX-94872625	GO:0003682	chromatin binding	Binding to chromatin, the network of fibers of DNA, protein, and sometimes RNA, that make up the chromosomes of the eukaryotic nucleus during interphase.
TraesCS2D02G395200	TraesCS2D03G0899400	A0A3B6DHQ8	UPI0001BA93D0	2D	AX-94872625	GO:0003682	chromatin binding	Binding to chromatin, the network of fibers of DNA, protein, and sometimes RNA, that make up the chromosomes of the eukaryotic nucleus during interphase.
TraesCS2D02G395400	TraesCS2D03G0899800	A0A1D5ULT3	UPI000844BD0D	2D	AX-94872625	GO:0003682	chromatin binding	Binding to chromatin, the network of fibers of DNA, protein, and sometimes RNA, that make up the chromosomes of the eukaryotic nucleus during interphase.
TraesCS1B02G253300	TraesCS1B03G0715200	A0A3B5YYT1	UPI000844691A	1B	Tdurum_contig70304_781	GO:0003682	chromatin binding	Binding to chromatin, the network of fibers of DNA, protein, and sometimes RNA, that make up the chromosomes of the eukaryotic nucleus during interphase.
TraesCS6D02G288500	TraesCS6D03G0684100	A0A3B6QKA8	UPI000DF51DE9	6D	IAAV6297	GO:0003682	chromatin binding	Binding to chromatin, the network of fibers of DNA, protein, and sometimes RNA, that make up the chromosomes of the eukaryotic nucleus during interphase.
TraesCS1B02G075900	TraesCS1B03G0193800	A0A3B5YTB3	UPI0003D58F19	1B	Excalibur_c17202_1833	GO:0003690	double-stranded DNA binding	Binding to double-stranded DNA.
TraesCS3B02G595700	TraesCS3B03G1490400	A0A3B6G2F2	UPI000DF569DF	3B	AX-111556997	GO:0003690	double-stranded DNA binding	Binding to double-stranded DNA.
TraesCS3A02G314300	TraesCS3A03G0306900	A0A3B6ELR8	UPI00072180CD	3A	AX-111088389	GO:0003690	double-stranded DNA binding	Binding to double-stranded DNA.
TraesCS6B02G369000	TraesCS6B03G1043000	A0A3B6PT29	UPI000DF5212C	6B	Tdurum_contig46828_730	GO:0003690	double-stranded DNA binding	Binding to double-stranded DNA.
TraesCS6B02G369100	TraesCS6B03G1043300	A0A3B6PRN7	UPI000DF54835	6B	Tdurum_contig46828_730	GO:0003690	double-stranded DNA binding	Binding to double-stranded DNA.
TraesCS6B02G124700	TraesCS6B03G0310200	A0A3B6PHQ8	UPI0008452E31	6B	wsnp_Ex_c12618_20079758	GO:0003690	double-stranded DNA binding	Binding to double-stranded DNA.
TraesCS5A02G237600	TraesCS5A03G0600500	A0A3B6KJG5	UPI0008434A32	5A	Kukri_c28117_583	GO:0003690	double-stranded DNA binding	Binding to double-stranded DNA.
TraesCS2D02G395300	TraesCS2D03G0899700	A0A3B6DKU9	UPI000989E83B	2D	AX-94872625	GO:0003690	double-stranded DNA binding	Binding to double-stranded DNA.
TraesCS2D02G395200	TraesCS2D03G0899400	A0A3B6DHQ8	UPI0001BA93D0	2D	AX-94872625	GO:0003690	double-stranded DNA binding	Binding to double-stranded DNA.
TraesCS2D02G395400	TraesCS2D03G0899800	A0A1D5ULT3	UPI000844BD0D	2D	AX-94872625	GO:0003690	double-stranded DNA binding	Binding to double-stranded DNA.
TraesCS3B02G342100	TraesCS3B03G0869500	A0A3B6FRD6	UPI0008453B45	3B	AX-89363868	GO:0003690	double-stranded DNA binding	Binding to double-stranded DNA.
TraesCS1B02G279400	TraesCS1B03G0776200	A0A3B5Z0R2	UPI0003C70BB5	1B	AX-110571065	GO:0003690	double-stranded DNA binding	Binding to double-stranded DNA.
TraesCS5A02G373500	TraesCS5A03G0896800	A0A3B6KPL8	UPI00084381C0	5A	AX-158584923	GO:0003690	double-stranded DNA binding	Binding to double-stranded DNA.
TraesCS5A02G405200	TraesCS5A03G0961400	A0A3B6KQ64	UPI0001BA5ACA	5A	Ku_c12469_983	GO:0003690	double-stranded DNA binding	Binding to double-stranded DNA.
TraesCS3B02G549800	TraesCS3B03G1367600	A0A3B6G1K4	UPI0001B36AB4	3B	BobWhite_c4103_79	GO:0003690	double-stranded DNA binding	Binding to double-stranded DNA.
TraesCS3B02G550200	TraesCS3B03G1368800	A0A3B6FY97	UPI000842C9D0	3B	BobWhite_c4103_79	GO:0003690	double-stranded DNA binding	Binding to double-stranded DNA.
TraesCS3B02G550000	TraesCS3B03G1368300	A0A3B6FXS9	UPI0003D53FBF	3B	BobWhite_c4103_79	GO:0003690	double-stranded DNA binding	Binding to double-stranded DNA.
TraesCS3B02G549700	TraesCS3B03G1367500	A0A3B6G117	UPI000DF4F1F1	3B	BobWhite_c4103_79	GO:0003690	double-stranded DNA binding	Binding to double-stranded DNA.
TraesCS6B02G053100	TraesCS6B03G0123000	A0A3B6PE26	UPI000844FD3F	6B	wsnp_BE404947B_Ta_2_12	GO:0003690	double-stranded DNA binding	Binding to double-stranded DNA.
TraesCS2B02G453400	TraesCS2B03G1151200	A0A3B6CBV6	UPI0008457621	2B	RAC875_rep_c72879_435	GO:0003690	double-stranded DNA binding	Binding to double-stranded DNA.
TraesCS3A02G527400	TraesCS3A03G1247900	A0A3B6ESZ0	UPI000DF56C23	3A	AX-109839445	GO:0003690	double-stranded DNA binding	Binding to double-stranded DNA.
TraesCS6B02G052800	TraesCS6B03G0122600	A0A3B6PE21	UPI000843FE2E	6B	wsnp_BE404947B_Ta_2_12	GO:0003690	double-stranded DNA binding	Binding to double-stranded DNA.
TraesCS1B02G075900	TraesCS1B03G0193800	A0A3B5YTB3	UPI0003D58F19	1B	Excalibur_c17202_1833	GO:0003697	single-stranded DNA binding	Binding to single-stranded DNA.
TraesCS6B02G126700	TraesCS6B03G0314600	A0A3B6PJ90	UPI00084352D9	6B	AX-158529594	GO:0003700	DNA-binding transcription factor activity	A transcription regulator activity that modulates transcription of gene sets via selective and non-covalent binding to a specific double-stranded genomic DNA sequence (sometimes referred to as a motif) within a cis-regulatory region. Regulatory regions include promoters (proximal and distal) and enhancers. Genes are transcriptional units, and include bacterial operons.
TraesCS1B02G076300	TraesCS1B03G0192900	A0A3B5YSA8	UPI000843B181	1B	Excalibur_c17202_1833	GO:0003700	DNA-binding transcription factor activity	A transcription regulator activity that modulates transcription of gene sets via selective and non-covalent binding to a specific double-stranded genomic DNA sequence (sometimes referred to as a motif) within a cis-regulatory region. Regulatory regions include promoters (proximal and distal) and enhancers. Genes are transcriptional units, and include bacterial operons.
TraesCS2B02G412700	TraesCS2B03G1049400	A0A3B6CAP4	UPI0003D52F2F	2B	AX-94456169	GO:0003700	DNA-binding transcription factor activity	A transcription regulator activity that modulates transcription of gene sets via selective and non-covalent binding to a specific double-stranded genomic DNA sequence (sometimes referred to as a motif) within a cis-regulatory region. Regulatory regions include promoters (proximal and distal) and enhancers. Genes are transcriptional units, and include bacterial operons.
TraesCS1B02G046400	TraesCS1B03G0101900	A0A3B5YR10	UPI000DF54634	1B	wsnp_Ex_c5780_10153638	GO:0003700	DNA-binding transcription factor activity	A transcription regulator activity that modulates transcription of gene sets via selective and non-covalent binding to a specific double-stranded genomic DNA sequence (sometimes referred to as a motif) within a cis-regulatory region. Regulatory regions include promoters (proximal and distal) and enhancers. Genes are transcriptional units, and include bacterial operons.
TraesCS3B02G595700	TraesCS3B03G1490400	A0A3B6G2F2	UPI000DF569DF	3B	AX-111556997	GO:0003700	DNA-binding transcription factor activity	A transcription regulator activity that modulates transcription of gene sets via selective and non-covalent binding to a specific double-stranded genomic DNA sequence (sometimes referred to as a motif) within a cis-regulatory region. Regulatory regions include promoters (proximal and distal) and enhancers. Genes are transcriptional units, and include bacterial operons.
TraesCS3A02G314300	TraesCS3A03G0306900	A0A3B6ELR8	UPI00072180CD	3A	AX-111088389	GO:0003700	DNA-binding transcription factor activity	A transcription regulator activity that modulates transcription of gene sets via selective and non-covalent binding to a specific double-stranded genomic DNA sequence (sometimes referred to as a motif) within a cis-regulatory region. Regulatory regions include promoters (proximal and distal) and enhancers. Genes are transcriptional units, and include bacterial operons.
TraesCS3B02G595800	TraesCS3B03G1490500	A0A3B6FZN6	UPI0008423381	3B	AX-111556997	GO:0003700	DNA-binding transcription factor activity	A transcription regulator activity that modulates transcription of gene sets via selective and non-covalent binding to a specific double-stranded genomic DNA sequence (sometimes referred to as a motif) within a cis-regulatory region. Regulatory regions include promoters (proximal and distal) and enhancers. Genes are transcriptional units, and include bacterial operons.
TraesCS6B02G369000	TraesCS6B03G1043000	A0A3B6PT29	UPI000DF5212C	6B	Tdurum_contig46828_730	GO:0003700	DNA-binding transcription factor activity	A transcription regulator activity that modulates transcription of gene sets via selective and non-covalent binding to a specific double-stranded genomic DNA sequence (sometimes referred to as a motif) within a cis-regulatory region. Regulatory regions include promoters (proximal and distal) and enhancers. Genes are transcriptional units, and include bacterial operons.
TraesCS6B02G369100	TraesCS6B03G1043300	A0A3B6PRN7	UPI000DF54835	6B	Tdurum_contig46828_730	GO:0003700	DNA-binding transcription factor activity	A transcription regulator activity that modulates transcription of gene sets via selective and non-covalent binding to a specific double-stranded genomic DNA sequence (sometimes referred to as a motif) within a cis-regulatory region. Regulatory regions include promoters (proximal and distal) and enhancers. Genes are transcriptional units, and include bacterial operons.
TraesCS6B02G124700	TraesCS6B03G0310200	A0A3B6PHQ8	UPI0008452E31	6B	wsnp_Ex_c12618_20079758	GO:0003700	DNA-binding transcription factor activity	A transcription regulator activity that modulates transcription of gene sets via selective and non-covalent binding to a specific double-stranded genomic DNA sequence (sometimes referred to as a motif) within a cis-regulatory region. Regulatory regions include promoters (proximal and distal) and enhancers. Genes are transcriptional units, and include bacterial operons.
TraesCS5A02G237200	TraesCS5A03G0600000	A0A3B6KK39	UPI000844C496	5A	Kukri_c28117_583	GO:0003700	DNA-binding transcription factor activity	A transcription regulator activity that modulates transcription of gene sets via selective and non-covalent binding to a specific double-stranded genomic DNA sequence (sometimes referred to as a motif) within a cis-regulatory region. Regulatory regions include promoters (proximal and distal) and enhancers. Genes are transcriptional units, and include bacterial operons.
TraesCS6B02G125900	TraesCS6B03G0312900	A0A3B6PHS3	UPI000844153A	6B	AX-158529594	GO:0003700	DNA-binding transcription factor activity	A transcription regulator activity that modulates transcription of gene sets via selective and non-covalent binding to a specific double-stranded genomic DNA sequence (sometimes referred to as a motif) within a cis-regulatory region. Regulatory regions include promoters (proximal and distal) and enhancers. Genes are transcriptional units, and include bacterial operons.
TraesCS6B02G126600	TraesCS6B03G0314500	A0A3B6PJJ8	UPI000844701F	6B	AX-158529594	GO:0003700	DNA-binding transcription factor activity	A transcription regulator activity that modulates transcription of gene sets via selective and non-covalent binding to a specific double-stranded genomic DNA sequence (sometimes referred to as a motif) within a cis-regulatory region. Regulatory regions include promoters (proximal and distal) and enhancers. Genes are transcriptional units, and include bacterial operons.
TraesCS5D02G076200	TraesCS5D03G0183600	A0A3B6MMU8	UPI00098AA981	5D	AX-158587777	GO:0003700	DNA-binding transcription factor activity	A transcription regulator activity that modulates transcription of gene sets via selective and non-covalent binding to a specific double-stranded genomic DNA sequence (sometimes referred to as a motif) within a cis-regulatory region. Regulatory regions include promoters (proximal and distal) and enhancers. Genes are transcriptional units, and include bacterial operons.
TraesCS4A02G416000	TraesCS4A03G1025100	A0A3B6I5H2	UPI000DF5BF3D	4A	RAC875_c95150_286	GO:0003700	DNA-binding transcription factor activity	A transcription regulator activity that modulates transcription of gene sets via selective and non-covalent binding to a specific double-stranded genomic DNA sequence (sometimes referred to as a motif) within a cis-regulatory region. Regulatory regions include promoters (proximal and distal) and enhancers. Genes are transcriptional units, and include bacterial operons.
TraesCS5A02G237600	TraesCS5A03G0600500	A0A3B6KJG5	UPI0008434A32	5A	Kukri_c28117_583	GO:0003700	DNA-binding transcription factor activity	A transcription regulator activity that modulates transcription of gene sets via selective and non-covalent binding to a specific double-stranded genomic DNA sequence (sometimes referred to as a motif) within a cis-regulatory region. Regulatory regions include promoters (proximal and distal) and enhancers. Genes are transcriptional units, and include bacterial operons.
TraesCS1B02G045500	TraesCS1B03G0099000	A0A3B5YR09	UPI00084434CC	1B	wsnp_Ex_c5780_10153638	GO:0003700	DNA-binding transcription factor activity	A transcription regulator activity that modulates transcription of gene sets via selective and non-covalent binding to a specific double-stranded genomic DNA sequence (sometimes referred to as a motif) within a cis-regulatory region. Regulatory regions include promoters (proximal and distal) and enhancers. Genes are transcriptional units, and include bacterial operons.
TraesCS5A02G373500	TraesCS5A03G0896800	A0A3B6KPL8	UPI00084381C0	5A	AX-158584923	GO:0003700	DNA-binding transcription factor activity	A transcription regulator activity that modulates transcription of gene sets via selective and non-covalent binding to a specific double-stranded genomic DNA sequence (sometimes referred to as a motif) within a cis-regulatory region. Regulatory regions include promoters (proximal and distal) and enhancers. Genes are transcriptional units, and include bacterial operons.
TraesCS5A02G405200	TraesCS5A03G0961400	A0A3B6KQ64	UPI0001BA5ACA	5A	Ku_c12469_983	GO:0003700	DNA-binding transcription factor activity	A transcription regulator activity that modulates transcription of gene sets via selective and non-covalent binding to a specific double-stranded genomic DNA sequence (sometimes referred to as a motif) within a cis-regulatory region. Regulatory regions include promoters (proximal and distal) and enhancers. Genes are transcriptional units, and include bacterial operons.
TraesCS5B02G426600	TraesCS5B03G1052500	A0A3B6LUE5	UPI000DF54B42	5B	AX-94892126	GO:0003700	DNA-binding transcription factor activity	A transcription regulator activity that modulates transcription of gene sets via selective and non-covalent binding to a specific double-stranded genomic DNA sequence (sometimes referred to as a motif) within a cis-regulatory region. Regulatory regions include promoters (proximal and distal) and enhancers. Genes are transcriptional units, and include bacterial operons.
TraesCS5A02G373100	TraesCS5A03G0895900	A0A3B6KP29	UPI000845606A	5A	AX-158584923	GO:0003700	DNA-binding transcription factor activity	A transcription regulator activity that modulates transcription of gene sets via selective and non-covalent binding to a specific double-stranded genomic DNA sequence (sometimes referred to as a motif) within a cis-regulatory region. Regulatory regions include promoters (proximal and distal) and enhancers. Genes are transcriptional units, and include bacterial operons.
TraesCS3A02G527300	TraesCS3A03G1247800	A0A3B6EVB4	UPI0008432512	3A	AX-109839445	GO:0003700	DNA-binding transcription factor activity	A transcription regulator activity that modulates transcription of gene sets via selective and non-covalent binding to a specific double-stranded genomic DNA sequence (sometimes referred to as a motif) within a cis-regulatory region. Regulatory regions include promoters (proximal and distal) and enhancers. Genes are transcriptional units, and include bacterial operons.
TraesCS3B02G240200	TraesCS3B03G0627000	W5D5G9	UPI0003D586F3	3B	wsnp_CAP8_c6899_3227098	GO:0003700	DNA-binding transcription factor activity	A transcription regulator activity that modulates transcription of gene sets via selective and non-covalent binding to a specific double-stranded genomic DNA sequence (sometimes referred to as a motif) within a cis-regulatory region. Regulatory regions include promoters (proximal and distal) and enhancers. Genes are transcriptional units, and include bacterial operons.
TraesCS6B02G368700	TraesCS6B03G1042400	A0A3B6PRN2	UPI000DF55A60	6B	Tdurum_contig46828_730	GO:0003700	DNA-binding transcription factor activity	A transcription regulator activity that modulates transcription of gene sets via selective and non-covalent binding to a specific double-stranded genomic DNA sequence (sometimes referred to as a motif) within a cis-regulatory region. Regulatory regions include promoters (proximal and distal) and enhancers. Genes are transcriptional units, and include bacterial operons.
TraesCS3B02G549800	TraesCS3B03G1367600	A0A3B6G1K4	UPI0001B36AB4	3B	BobWhite_c4103_79	GO:0003700	DNA-binding transcription factor activity	A transcription regulator activity that modulates transcription of gene sets via selective and non-covalent binding to a specific double-stranded genomic DNA sequence (sometimes referred to as a motif) within a cis-regulatory region. Regulatory regions include promoters (proximal and distal) and enhancers. Genes are transcriptional units, and include bacterial operons.
TraesCS3B02G550200	TraesCS3B03G1368800	A0A3B6FY97	UPI000842C9D0	3B	BobWhite_c4103_79	GO:0003700	DNA-binding transcription factor activity	A transcription regulator activity that modulates transcription of gene sets via selective and non-covalent binding to a specific double-stranded genomic DNA sequence (sometimes referred to as a motif) within a cis-regulatory region. Regulatory regions include promoters (proximal and distal) and enhancers. Genes are transcriptional units, and include bacterial operons.
TraesCS3B02G550000	TraesCS3B03G1368300	A0A3B6FXS9	UPI0003D53FBF	3B	BobWhite_c4103_79	GO:0003700	DNA-binding transcription factor activity	A transcription regulator activity that modulates transcription of gene sets via selective and non-covalent binding to a specific double-stranded genomic DNA sequence (sometimes referred to as a motif) within a cis-regulatory region. Regulatory regions include promoters (proximal and distal) and enhancers. Genes are transcriptional units, and include bacterial operons.
TraesCS3B02G549700	TraesCS3B03G1367500	A0A3B6G117	UPI000DF4F1F1	3B	BobWhite_c4103_79	GO:0003700	DNA-binding transcription factor activity	A transcription regulator activity that modulates transcription of gene sets via selective and non-covalent binding to a specific double-stranded genomic DNA sequence (sometimes referred to as a motif) within a cis-regulatory region. Regulatory regions include promoters (proximal and distal) and enhancers. Genes are transcriptional units, and include bacterial operons.
TraesCS5A02G356100	TraesCS5A03G0855900	A0A3B6KNC1	UPI000842EBEB	5A	TA001900-1836	GO:0003700	DNA-binding transcription factor activity	A transcription regulator activity that modulates transcription of gene sets via selective and non-covalent binding to a specific double-stranded genomic DNA sequence (sometimes referred to as a motif) within a cis-regulatory region. Regulatory regions include promoters (proximal and distal) and enhancers. Genes are transcriptional units, and include bacterial operons.
TraesCS5A02G053800	TraesCS5A03G0135400	A0A3B6KCM4	UPI0008446DA5	5A	tplb0056h22_2113	GO:0003700	DNA-binding transcription factor activity	A transcription regulator activity that modulates transcription of gene sets via selective and non-covalent binding to a specific double-stranded genomic DNA sequence (sometimes referred to as a motif) within a cis-regulatory region. Regulatory regions include promoters (proximal and distal) and enhancers. Genes are transcriptional units, and include bacterial operons.
TraesCS2B02G413500	TraesCS2B03G1052100	A0A3B6CAH4	UPI0003D55B54	2B	AX-94456169	GO:0003700	DNA-binding transcription factor activity	A transcription regulator activity that modulates transcription of gene sets via selective and non-covalent binding to a specific double-stranded genomic DNA sequence (sometimes referred to as a motif) within a cis-regulatory region. Regulatory regions include promoters (proximal and distal) and enhancers. Genes are transcriptional units, and include bacterial operons.
TraesCS5A02G237500	TraesCS5A03G0600400	A0A3B6KK44	UPI000842F637	5A	Kukri_c28117_583	GO:0003700	DNA-binding transcription factor activity	A transcription regulator activity that modulates transcription of gene sets via selective and non-covalent binding to a specific double-stranded genomic DNA sequence (sometimes referred to as a motif) within a cis-regulatory region. Regulatory regions include promoters (proximal and distal) and enhancers. Genes are transcriptional units, and include bacterial operons.
TraesCS5B02G426200	TraesCS5B03G1051900	A0A3B6LT39	UPI0003D53990	5B	AX-94892126	GO:0003700	DNA-binding transcription factor activity	A transcription regulator activity that modulates transcription of gene sets via selective and non-covalent binding to a specific double-stranded genomic DNA sequence (sometimes referred to as a motif) within a cis-regulatory region. Regulatory regions include promoters (proximal and distal) and enhancers. Genes are transcriptional units, and include bacterial operons.
TraesCS2B02G453400	TraesCS2B03G1151200	A0A3B6CBV6	UPI0008457621	2B	RAC875_rep_c72879_435	GO:0003700	DNA-binding transcription factor activity	A transcription regulator activity that modulates transcription of gene sets via selective and non-covalent binding to a specific double-stranded genomic DNA sequence (sometimes referred to as a motif) within a cis-regulatory region. Regulatory regions include promoters (proximal and distal) and enhancers. Genes are transcriptional units, and include bacterial operons.
TraesCS3A02G527400	TraesCS3A03G1247900	A0A3B6ESZ0	UPI000DF56C23	3A	AX-109839445	GO:0003700	DNA-binding transcription factor activity	A transcription regulator activity that modulates transcription of gene sets via selective and non-covalent binding to a specific double-stranded genomic DNA sequence (sometimes referred to as a motif) within a cis-regulatory region. Regulatory regions include promoters (proximal and distal) and enhancers. Genes are transcriptional units, and include bacterial operons.
TraesCS5A02G404500	TraesCS5A03G0960400	A0A3B6KN89	UPI000842BB37	5A	Ku_c12469_983	GO:0003723	RNA binding	Binding to an RNA molecule or a portion thereof.
TraesCS3A02G085600	TraesCS3A03G0190200	A0A3B6EC38	UPI0000E646C1	3A	BobWhite_c9704_273	GO:0003723	RNA binding	Binding to an RNA molecule or a portion thereof.
TraesCS4D02G007500	TraesCS4D03G0012700	A0A3B6JE57	UPI000DF58792	4D	AX-89483131	GO:0003723	RNA binding	Binding to an RNA molecule or a portion thereof.
TraesCS2B02G296200	TraesCS2B03G0773900	A0A3B6C6A1	UPI00016EDD23	2B	Excalibur_c29707_318	GO:0003723	RNA binding	Binding to an RNA molecule or a portion thereof.
TraesCS5A02G372700	TraesCS5A03G0895100	A0A3B6KM64	UPI00016F0E32	5A	AX-158584923	GO:0003723	RNA binding	Binding to an RNA molecule or a portion thereof.
TraesCS2B02G453900	TraesCS2B03G1152000	A0A3B6CED7	UPI00016F1D91	2B	RAC875_rep_c72879_435	GO:0003723	RNA binding	Binding to an RNA molecule or a portion thereof.
TraesCS3B02G341600	TraesCS3B03G0868500	A0A3B6FQU3	UPI000DF5284E	3B	AX-89363868	GO:0003723	RNA binding	Binding to an RNA molecule or a portion thereof.
TraesCS5A02G405300	TraesCS5A03G0961600	A0A3B6KN99	UPI0008456188	5A	Ku_c12469_983	GO:0003723	RNA binding	Binding to an RNA molecule or a portion thereof.
TraesCS3A02G527500	TraesCS3A03G1248000	A0A3B6ER82	UPI000DF598F1	3A	AX-109839445	GO:0003723	RNA binding	Binding to an RNA molecule or a portion thereof.
TraesCS3B02G341800	TraesCS3B03G0869100	NA	UPI001D009771	3B	AX-89363868	GO:0003723	RNA binding	Binding to an RNA molecule or a portion thereof.
TraesCS3B02G341700	TraesCS3B03G0868800	A0A3B6FU43	UPI000DF56189	3B	AX-89363868	GO:0003723	RNA binding	Binding to an RNA molecule or a portion thereof.
TraesCS5A02G356500	TraesCS5A03G0857000	A0A3B6KNC5	UPI00016EB437	5A	TA001900-1836	GO:0003723	RNA binding	Binding to an RNA molecule or a portion thereof.
TraesCS2B02G295400	TraesCS2B03G0771200	A0A3B6C8T6	UPI000844F098	2B	Excalibur_c29707_318	GO:0003723	RNA binding	Binding to an RNA molecule or a portion thereof.
TraesCS7D02G161300	TraesCS7D03G0364000	A0A3B6TMQ0	UPI0008438621	7D	AX-95155766	GO:0003723	RNA binding	Binding to an RNA molecule or a portion thereof.
TraesCS3A02G084600	TraesCS3A03G0188000	A0A3B6ED07	UPI000E79025F	3A	BobWhite_c9704_273	GO:0003723	RNA binding	Binding to an RNA molecule or a portion thereof.
TraesCS5B02G419100	TraesCS5B03G1034000	A0A3B6LUE1	UPI000E7AABA4	5B	AX-110366225	GO:0003723	RNA binding	Binding to an RNA molecule or a portion thereof.
TraesCS5A02G053500	TraesCS5A03G0134800	A0A3B6KAE7	UPI0008451501	5A	tplb0056h22_2113	GO:0003723	RNA binding	Binding to an RNA molecule or a portion thereof.
TraesCS2A02G531100	TraesCS2A03G1230800	A0A3B6B8M7	UPI000842F4CF	2A	AX-158572595	GO:0003723	RNA binding	Binding to an RNA molecule or a portion thereof.
TraesCS3A02G085000	TraesCS3A03G0188600	A0A3B6EB67	UPI000DF52AB7	3A	BobWhite_c9704_273	GO:0003723	RNA binding	Binding to an RNA molecule or a portion thereof.
TraesCS3A02G084300	TraesCS3A03G0187700	A0A3B6ED02	UPI0008429927	3A	BobWhite_c9704_273	GO:0003723	RNA binding	Binding to an RNA molecule or a portion thereof.
TraesCS4D02G006900	TraesCS4D03G0012000	A0A1D5XNC2	UPI00003D6E67	4D	AX-89483131	GO:0003723	RNA binding	Binding to an RNA molecule or a portion thereof.
TraesCS3B02G341600	TraesCS3B03G0868500	A0A3B6FQU3	UPI000DF5284E	3B	AX-89363868	GO:0003725	double-stranded RNA binding	Binding to double-stranded RNA.
TraesCS3B02G341800	TraesCS3B03G0869100	NA	UPI001D009771	3B	AX-89363868	GO:0003725	double-stranded RNA binding	Binding to double-stranded RNA.
TraesCS3B02G341700	TraesCS3B03G0868800	A0A3B6FU43	UPI000DF56189	3B	AX-89363868	GO:0003725	double-stranded RNA binding	Binding to double-stranded RNA.
TraesCS3A02G085600	TraesCS3A03G0190200	A0A3B6EC38	UPI0000E646C1	3A	BobWhite_c9704_273	GO:0003729	mRNA binding	Binding to messenger RNA (mRNA), an intermediate molecule between DNA and protein. mRNA includes UTR and coding sequences, but does not contain introns.
TraesCS2B02G296200	TraesCS2B03G0773900	A0A3B6C6A1	UPI00016EDD23	2B	Excalibur_c29707_318	GO:0003729	mRNA binding	Binding to messenger RNA (mRNA), an intermediate molecule between DNA and protein. mRNA includes UTR and coding sequences, but does not contain introns.
TraesCS2B02G295400	TraesCS2B03G0771200	A0A3B6C8T6	UPI000844F098	2B	Excalibur_c29707_318	GO:0003729	mRNA binding	Binding to messenger RNA (mRNA), an intermediate molecule between DNA and protein. mRNA includes UTR and coding sequences, but does not contain introns.
TraesCS2A02G531100	TraesCS2A03G1230800	A0A3B6B8M7	UPI000842F4CF	2A	AX-158572595	GO:0003729	mRNA binding	Binding to messenger RNA (mRNA), an intermediate molecule between DNA and protein. mRNA includes UTR and coding sequences, but does not contain introns.
TraesCS4D02G006900	TraesCS4D03G0012000	A0A1D5XNC2	UPI00003D6E67	4D	AX-89483131	GO:0003729	mRNA binding	Binding to messenger RNA (mRNA), an intermediate molecule between DNA and protein. mRNA includes UTR and coding sequences, but does not contain introns.
TraesCS5A02G404500	TraesCS5A03G0960400	A0A3B6KN89	UPI000842BB37	5A	Ku_c12469_983	GO:0003735	structural constituent of ribosome	The action of a molecule that contributes to the structural integrity of the ribosome.
TraesCS3A02G085600	TraesCS3A03G0190200	A0A3B6EC38	UPI0000E646C1	3A	BobWhite_c9704_273	GO:0003735	structural constituent of ribosome	The action of a molecule that contributes to the structural integrity of the ribosome.
TraesCS4D02G007500	TraesCS4D03G0012700	A0A3B6JE57	UPI000DF58792	4D	AX-89483131	GO:0003735	structural constituent of ribosome	The action of a molecule that contributes to the structural integrity of the ribosome.
TraesCS2B02G296200	TraesCS2B03G0773900	A0A3B6C6A1	UPI00016EDD23	2B	Excalibur_c29707_318	GO:0003735	structural constituent of ribosome	The action of a molecule that contributes to the structural integrity of the ribosome.
TraesCS5A02G372700	TraesCS5A03G0895100	A0A3B6KM64	UPI00016F0E32	5A	AX-158584923	GO:0003735	structural constituent of ribosome	The action of a molecule that contributes to the structural integrity of the ribosome.
TraesCS2B02G453900	TraesCS2B03G1152000	A0A3B6CED7	UPI00016F1D91	2B	RAC875_rep_c72879_435	GO:0003735	structural constituent of ribosome	The action of a molecule that contributes to the structural integrity of the ribosome.
TraesCS4D02G006900	TraesCS4D03G0012000	A0A1D5XNC2	UPI00003D6E67	4D	AX-89483131	GO:0003735	structural constituent of ribosome	The action of a molecule that contributes to the structural integrity of the ribosome.
TraesCS3A02G096300	TraesCS3A03G0212400	A0A3B6EBI9	UPI000843EDA8	3A	BS00034334_51	GO:0003779	actin binding	Binding to monomeric or multimeric forms of actin, including actin filaments.
TraesCS3A02G096200	TraesCS3A03G0212300	A0A3B6EB92	UPI0003D4F710	3A	BS00034334_51	GO:0003779	actin binding	Binding to monomeric or multimeric forms of actin, including actin filaments.
TraesCS4D02G005600	TraesCS4D03G0009200	A0A3B6JE39	UPI0003D44122	4D	AX-89483131	GO:0003824	catalytic activity	Catalysis of a biochemical reaction at physiological temperatures. In biologically catalyzed reactions, the reactants are known as substrates, and the catalysts are naturally occurring macromolecular substances known as enzymes. Enzymes possess specific binding sites for substrates, and are usually composed wholly or largely of protein, but RNA that has catalytic activity (ribozyme) is often also…
TraesCS2D02G394200	TraesCS2D03G0897400	A0A1D5UR81	UPI000843A19E	2D	AX-94872625	GO:0003824	catalytic activity	Catalysis of a biochemical reaction at physiological temperatures. In biologically catalyzed reactions, the reactants are known as substrates, and the catalysts are naturally occurring macromolecular substances known as enzymes. Enzymes possess specific binding sites for substrates, and are usually composed wholly or largely of protein, but RNA that has catalytic activity (ribozyme) is often also…
TraesCS3B02G224300	TraesCS3B03G0551600	A0A3B6FQ79	UPI000DF586C1	3B	AX-94428728	GO:0003824	catalytic activity	Catalysis of a biochemical reaction at physiological temperatures. In biologically catalyzed reactions, the reactants are known as substrates, and the catalysts are naturally occurring macromolecular substances known as enzymes. Enzymes possess specific binding sites for substrates, and are usually composed wholly or largely of protein, but RNA that has catalytic activity (ribozyme) is often also…
TraesCS2B02G535700	TraesCS2B03G1342200	A0A3B6CEM8	UPI000DF52630	2B	BobWhite_c6365_965	GO:0003824	catalytic activity	Catalysis of a biochemical reaction at physiological temperatures. In biologically catalyzed reactions, the reactants are known as substrates, and the catalysts are naturally occurring macromolecular substances known as enzymes. Enzymes possess specific binding sites for substrates, and are usually composed wholly or largely of protein, but RNA that has catalytic activity (ribozyme) is often also…
TraesCS2B02G535600	TraesCS2B03G1341900	A0A3B6CEM2	UPI000DF5041E	2B	BobWhite_c6365_965	GO:0003824	catalytic activity	Catalysis of a biochemical reaction at physiological temperatures. In biologically catalyzed reactions, the reactants are known as substrates, and the catalysts are naturally occurring macromolecular substances known as enzymes. Enzymes possess specific binding sites for substrates, and are usually composed wholly or largely of protein, but RNA that has catalytic activity (ribozyme) is often also…
TraesCS4D02G008100	TraesCS4D03G0013600	A0A3B6JD94	UPI000DF5A7E9	4D	AX-89483131	GO:0003824	catalytic activity	Catalysis of a biochemical reaction at physiological temperatures. In biologically catalyzed reactions, the reactants are known as substrates, and the catalysts are naturally occurring macromolecular substances known as enzymes. Enzymes possess specific binding sites for substrates, and are usually composed wholly or largely of protein, but RNA that has catalytic activity (ribozyme) is often also…
TraesCS4D02G008200	TraesCS4D03G0013700	A0A3B6JBR7	UPI0003D45F14	4D	AX-89483131	GO:0003824	catalytic activity	Catalysis of a biochemical reaction at physiological temperatures. In biologically catalyzed reactions, the reactants are known as substrates, and the catalysts are naturally occurring macromolecular substances known as enzymes. Enzymes possess specific binding sites for substrates, and are usually composed wholly or largely of protein, but RNA that has catalytic activity (ribozyme) is often also…
TraesCS7D02G161500	TraesCS7D03G0364500	A0A3B6TFA9	UPI000843C816	7D	AX-95155766	GO:0003824	catalytic activity	Catalysis of a biochemical reaction at physiological temperatures. In biologically catalyzed reactions, the reactants are known as substrates, and the catalysts are naturally occurring macromolecular substances known as enzymes. Enzymes possess specific binding sites for substrates, and are usually composed wholly or largely of protein, but RNA that has catalytic activity (ribozyme) is often also…
TraesCS2D02G395600	TraesCS2D03G0900300	W5C0J6	UPI0000156249	2D	AX-94872625	GO:0003824	catalytic activity	Catalysis of a biochemical reaction at physiological temperatures. In biologically catalyzed reactions, the reactants are known as substrates, and the catalysts are naturally occurring macromolecular substances known as enzymes. Enzymes possess specific binding sites for substrates, and are usually composed wholly or largely of protein, but RNA that has catalytic activity (ribozyme) is often also…
TraesCS3A02G528000	TraesCS3A03G1249300	A0A3B6EVB8	UPI000842D845	3A	Kukri_rep_c110544_248	GO:0003824	catalytic activity	Catalysis of a biochemical reaction at physiological temperatures. In biologically catalyzed reactions, the reactants are known as substrates, and the catalysts are naturally occurring macromolecular substances known as enzymes. Enzymes possess specific binding sites for substrates, and are usually composed wholly or largely of protein, but RNA that has catalytic activity (ribozyme) is often also…
TraesCS3A02G528100	TraesCS3A03G1249400	A0A3B6ESZ3	UPI000DF50D4B	3A	Kukri_rep_c110544_248	GO:0003824	catalytic activity	Catalysis of a biochemical reaction at physiological temperatures. In biologically catalyzed reactions, the reactants are known as substrates, and the catalysts are naturally occurring macromolecular substances known as enzymes. Enzymes possess specific binding sites for substrates, and are usually composed wholly or largely of protein, but RNA that has catalytic activity (ribozyme) is often also…
TraesCS3A02G529200	TraesCS3A03G1251200	A0A3B6ES03	UPI000843E642	3A	Kukri_rep_c110544_248	GO:0003824	catalytic activity	Catalysis of a biochemical reaction at physiological temperatures. In biologically catalyzed reactions, the reactants are known as substrates, and the catalysts are naturally occurring macromolecular substances known as enzymes. Enzymes possess specific binding sites for substrates, and are usually composed wholly or largely of protein, but RNA that has catalytic activity (ribozyme) is often also…
TraesCS3B02G596600	TraesCS3B03G1492400	A0A080YUK4	UPI0004DC3089	3B	AX-111556997	GO:0003824	catalytic activity	Catalysis of a biochemical reaction at physiological temperatures. In biologically catalyzed reactions, the reactants are known as substrates, and the catalysts are naturally occurring macromolecular substances known as enzymes. Enzymes possess specific binding sites for substrates, and are usually composed wholly or largely of protein, but RNA that has catalytic activity (ribozyme) is often also…
TraesCS3B02G597200	TraesCS3B03G1493300	A0A080YUL0	UPI0004DC25CA	3B	AX-111556997	GO:0003824	catalytic activity	Catalysis of a biochemical reaction at physiological temperatures. In biologically catalyzed reactions, the reactants are known as substrates, and the catalysts are naturally occurring macromolecular substances known as enzymes. Enzymes possess specific binding sites for substrates, and are usually composed wholly or largely of protein, but RNA that has catalytic activity (ribozyme) is often also…
TraesCS3B02G597000	TraesCS3B03G1493000	A0A3B6FZ53	UPI000843BE81	3B	AX-111556997	GO:0003824	catalytic activity	Catalysis of a biochemical reaction at physiological temperatures. In biologically catalyzed reactions, the reactants are known as substrates, and the catalysts are naturally occurring macromolecular substances known as enzymes. Enzymes possess specific binding sites for substrates, and are usually composed wholly or largely of protein, but RNA that has catalytic activity (ribozyme) is often also…
TraesCS4D02G006200	TraesCS4D03G0011000	A0A3B6JEF9	UPI0003D413B8	4D	AX-89483131	GO:0003824	catalytic activity	Catalysis of a biochemical reaction at physiological temperatures. In biologically catalyzed reactions, the reactants are known as substrates, and the catalysts are naturally occurring macromolecular substances known as enzymes. Enzymes possess specific binding sites for substrates, and are usually composed wholly or largely of protein, but RNA that has catalytic activity (ribozyme) is often also…
TraesCS5A02G374000	TraesCS5A03G0898000	A0A1B3B582	UPI00084335F3	5A	AX-158584923	GO:0003824	catalytic activity	Catalysis of a biochemical reaction at physiological temperatures. In biologically catalyzed reactions, the reactants are known as substrates, and the catalysts are naturally occurring macromolecular substances known as enzymes. Enzymes possess specific binding sites for substrates, and are usually composed wholly or largely of protein, but RNA that has catalytic activity (ribozyme) is often also…
TraesCS3A02G468600	TraesCS3A03G1091800	A0A3B6ERX8	UPI000DF5AABA	3A	AX-158523263	GO:0003824	catalytic activity	Catalysis of a biochemical reaction at physiological temperatures. In biologically catalyzed reactions, the reactants are known as substrates, and the catalysts are naturally occurring macromolecular substances known as enzymes. Enzymes possess specific binding sites for substrates, and are usually composed wholly or largely of protein, but RNA that has catalytic activity (ribozyme) is often also…
TraesCS4D02G006000	TraesCS4D03G0010300	A0A3B6JBP6	UPI000DF56AFB	4D	AX-89483131	GO:0003824	catalytic activity	Catalysis of a biochemical reaction at physiological temperatures. In biologically catalyzed reactions, the reactants are known as substrates, and the catalysts are naturally occurring macromolecular substances known as enzymes. Enzymes possess specific binding sites for substrates, and are usually composed wholly or largely of protein, but RNA that has catalytic activity (ribozyme) is often also…
TraesCS3B02G340600	TraesCS3B03G0864700	A0A077RWN4	UPI0004DC1C23	3B	AX-89363868	GO:0003824	catalytic activity	Catalysis of a biochemical reaction at physiological temperatures. In biologically catalyzed reactions, the reactants are known as substrates, and the catalysts are naturally occurring macromolecular substances known as enzymes. Enzymes possess specific binding sites for substrates, and are usually composed wholly or largely of protein, but RNA that has catalytic activity (ribozyme) is often also…
TraesCS3A02G084400	TraesCS3A03G0187800	A0A3B6EC22	UPI0003D41575	3A	BobWhite_c9704_273	GO:0003824	catalytic activity	Catalysis of a biochemical reaction at physiological temperatures. In biologically catalyzed reactions, the reactants are known as substrates, and the catalysts are naturally occurring macromolecular substances known as enzymes. Enzymes possess specific binding sites for substrates, and are usually composed wholly or largely of protein, but RNA that has catalytic activity (ribozyme) is often also…
TraesCS1B02G074400	TraesCS1B03G0188700	A0A3B5YT23	UPI000845956A	1B	Excalibur_c17202_1833	GO:0003824	catalytic activity	Catalysis of a biochemical reaction at physiological temperatures. In biologically catalyzed reactions, the reactants are known as substrates, and the catalysts are naturally occurring macromolecular substances known as enzymes. Enzymes possess specific binding sites for substrates, and are usually composed wholly or largely of protein, but RNA that has catalytic activity (ribozyme) is often also…
TraesCS1B02G074500	TraesCS1B03G0188800	A0A3B5YRZ4	UPI0003D4B7DD	1B	Excalibur_c17202_1833	GO:0003824	catalytic activity	Catalysis of a biochemical reaction at physiological temperatures. In biologically catalyzed reactions, the reactants are known as substrates, and the catalysts are naturally occurring macromolecular substances known as enzymes. Enzymes possess specific binding sites for substrates, and are usually composed wholly or largely of protein, but RNA that has catalytic activity (ribozyme) is often also…
TraesCS1B02G323900	TraesCS1B03G0888100	A0A3B5Z176	UPI0008440D00	1B	AX-109882902	GO:0003824	catalytic activity	Catalysis of a biochemical reaction at physiological temperatures. In biologically catalyzed reactions, the reactants are known as substrates, and the catalysts are naturally occurring macromolecular substances known as enzymes. Enzymes possess specific binding sites for substrates, and are usually composed wholly or largely of protein, but RNA that has catalytic activity (ribozyme) is often also…
TraesCS1B02G331500	TraesCS1B03G0908500	A0A3B5Z1F7	UPI000DF51881	1B	AX-158544869	GO:0003824	catalytic activity	Catalysis of a biochemical reaction at physiological temperatures. In biologically catalyzed reactions, the reactants are known as substrates, and the catalysts are naturally occurring macromolecular substances known as enzymes. Enzymes possess specific binding sites for substrates, and are usually composed wholly or largely of protein, but RNA that has catalytic activity (ribozyme) is often also…
TraesCS2A02G107900	TraesCS2A03G0222600	NA	UPI00162B2140	2A	AX-94472219	GO:0003824	catalytic activity	Catalysis of a biochemical reaction at physiological temperatures. In biologically catalyzed reactions, the reactants are known as substrates, and the catalysts are naturally occurring macromolecular substances known as enzymes. Enzymes possess specific binding sites for substrates, and are usually composed wholly or largely of protein, but RNA that has catalytic activity (ribozyme) is often also…
TraesCS3A02G529400	TraesCS3A03G1251500	A0A3B6EVD0	UPI0003D588AE	3A	Kukri_rep_c110544_248	GO:0003824	catalytic activity	Catalysis of a biochemical reaction at physiological temperatures. In biologically catalyzed reactions, the reactants are known as substrates, and the catalysts are naturally occurring macromolecular substances known as enzymes. Enzymes possess specific binding sites for substrates, and are usually composed wholly or largely of protein, but RNA that has catalytic activity (ribozyme) is often also…
TraesCS3B02G595900	TraesCS3B03G1490600	A0A3B6FYV6	UPI0008456327	3B	AX-111556997	GO:0003824	catalytic activity	Catalysis of a biochemical reaction at physiological temperatures. In biologically catalyzed reactions, the reactants are known as substrates, and the catalysts are naturally occurring macromolecular substances known as enzymes. Enzymes possess specific binding sites for substrates, and are usually composed wholly or largely of protein, but RNA that has catalytic activity (ribozyme) is often also…
TraesCS3B02G598500	TraesCS3B03G1495800	A0A3B6FZR3	UPI000DF58021	3B	AX-111556997	GO:0003824	catalytic activity	Catalysis of a biochemical reaction at physiological temperatures. In biologically catalyzed reactions, the reactants are known as substrates, and the catalysts are naturally occurring macromolecular substances known as enzymes. Enzymes possess specific binding sites for substrates, and are usually composed wholly or largely of protein, but RNA that has catalytic activity (ribozyme) is often also…
TraesCS1B02G253600	TraesCS1B03G0716100	A0A3B5YZT2	UPI000DF59B29	1B	Tdurum_contig70304_781	GO:0003824	catalytic activity	Catalysis of a biochemical reaction at physiological temperatures. In biologically catalyzed reactions, the reactants are known as substrates, and the catalysts are naturally occurring macromolecular substances known as enzymes. Enzymes possess specific binding sites for substrates, and are usually composed wholly or largely of protein, but RNA that has catalytic activity (ribozyme) is often also…
TraesCS3A02G084800	TraesCS3A03G0188400	A0A3B6EC28	UPI000DF555B6	3A	BobWhite_c9704_273	GO:0003824	catalytic activity	Catalysis of a biochemical reaction at physiological temperatures. In biologically catalyzed reactions, the reactants are known as substrates, and the catalysts are naturally occurring macromolecular substances known as enzymes. Enzymes possess specific binding sites for substrates, and are usually composed wholly or largely of protein, but RNA that has catalytic activity (ribozyme) is often also…
TraesCS1B02G279700	TraesCS1B03G0776600	A0A3B5YZG3	UPI0003D584C1	1B	AX-110571065	GO:0003824	catalytic activity	Catalysis of a biochemical reaction at physiological temperatures. In biologically catalyzed reactions, the reactants are known as substrates, and the catalysts are naturally occurring macromolecular substances known as enzymes. Enzymes possess specific binding sites for substrates, and are usually composed wholly or largely of protein, but RNA that has catalytic activity (ribozyme) is often also…
TraesCS6B02G369700	TraesCS6B03G1044200	NA	UPI001D00968C	6B	Tdurum_contig46828_730	GO:0003824	catalytic activity	Catalysis of a biochemical reaction at physiological temperatures. In biologically catalyzed reactions, the reactants are known as substrates, and the catalysts are naturally occurring macromolecular substances known as enzymes. Enzymes possess specific binding sites for substrates, and are usually composed wholly or largely of protein, but RNA that has catalytic activity (ribozyme) is often also…
TraesCS2B02G453300	TraesCS2B03G1151100	A0A3B6CBZ9	UPI000DF591AE	2B	RAC875_rep_c72879_435	GO:0003824	catalytic activity	Catalysis of a biochemical reaction at physiological temperatures. In biologically catalyzed reactions, the reactants are known as substrates, and the catalysts are naturally occurring macromolecular substances known as enzymes. Enzymes possess specific binding sites for substrates, and are usually composed wholly or largely of protein, but RNA that has catalytic activity (ribozyme) is often also…
TraesCS1B02G075900	TraesCS1B03G0193800	A0A3B5YTB3	UPI0003D58F19	1B	Excalibur_c17202_1833	GO:0003824	catalytic activity	Catalysis of a biochemical reaction at physiological temperatures. In biologically catalyzed reactions, the reactants are known as substrates, and the catalysts are naturally occurring macromolecular substances known as enzymes. Enzymes possess specific binding sites for substrates, and are usually composed wholly or largely of protein, but RNA that has catalytic activity (ribozyme) is often also…
TraesCS3A02G467300	TraesCS3A03G1090200	A0A3B6EQ31	UPI000843A3EB	3A	AX-158523263	GO:0003824	catalytic activity	Catalysis of a biochemical reaction at physiological temperatures. In biologically catalyzed reactions, the reactants are known as substrates, and the catalysts are naturally occurring macromolecular substances known as enzymes. Enzymes possess specific binding sites for substrates, and are usually composed wholly or largely of protein, but RNA that has catalytic activity (ribozyme) is often also…
TraesCS2B02G413200	TraesCS2B03G1051600	A0A3B6CAP8	UPI0003D4FFAC	2B	AX-94456169	GO:0003824	catalytic activity	Catalysis of a biochemical reaction at physiological temperatures. In biologically catalyzed reactions, the reactants are known as substrates, and the catalysts are naturally occurring macromolecular substances known as enzymes. Enzymes possess specific binding sites for substrates, and are usually composed wholly or largely of protein, but RNA that has catalytic activity (ribozyme) is often also…
TraesCS3B02G291900	TraesCS3B03G0754400	A0A077RTG3	UPI0004DC2667	3B	AX-158598323	GO:0003824	catalytic activity	Catalysis of a biochemical reaction at physiological temperatures. In biologically catalyzed reactions, the reactants are known as substrates, and the catalysts are naturally occurring macromolecular substances known as enzymes. Enzymes possess specific binding sites for substrates, and are usually composed wholly or largely of protein, but RNA that has catalytic activity (ribozyme) is often also…
TraesCS4D02G008000	TraesCS4D03G0013500	A0A3B6JCB2	UPI000842440B	4D	AX-89483131	GO:0003824	catalytic activity	Catalysis of a biochemical reaction at physiological temperatures. In biologically catalyzed reactions, the reactants are known as substrates, and the catalysts are naturally occurring macromolecular substances known as enzymes. Enzymes possess specific binding sites for substrates, and are usually composed wholly or largely of protein, but RNA that has catalytic activity (ribozyme) is often also…
TraesCS2D02G394700	TraesCS2D03G0898500	A0A3B6DGP2	UPI0008437379	2D	AX-94872625	GO:0003824	catalytic activity	Catalysis of a biochemical reaction at physiological temperatures. In biologically catalyzed reactions, the reactants are known as substrates, and the catalysts are naturally occurring macromolecular substances known as enzymes. Enzymes possess specific binding sites for substrates, and are usually composed wholly or largely of protein, but RNA that has catalytic activity (ribozyme) is often also…
TraesCS5A02G373600	TraesCS5A03G0897600	A0A3B6KLE4	UPI000DF5308A	5A	AX-158584923	GO:0003824	catalytic activity	Catalysis of a biochemical reaction at physiological temperatures. In biologically catalyzed reactions, the reactants are known as substrates, and the catalysts are naturally occurring macromolecular substances known as enzymes. Enzymes possess specific binding sites for substrates, and are usually composed wholly or largely of protein, but RNA that has catalytic activity (ribozyme) is often also…
TraesCS4D02G006400	TraesCS4D03G0011300	A0A3B6JD77	UPI0003D41FD9	4D	AX-89483131	GO:0003824	catalytic activity	Catalysis of a biochemical reaction at physiological temperatures. In biologically catalyzed reactions, the reactants are known as substrates, and the catalysts are naturally occurring macromolecular substances known as enzymes. Enzymes possess specific binding sites for substrates, and are usually composed wholly or largely of protein, but RNA that has catalytic activity (ribozyme) is often also…
TraesCS2B02G535000	TraesCS2B03G1340900	A0A3B6CEQ5	UPI000DF5892F	2B	BobWhite_c6365_965	GO:0003824	catalytic activity	Catalysis of a biochemical reaction at physiological temperatures. In biologically catalyzed reactions, the reactants are known as substrates, and the catalysts are naturally occurring macromolecular substances known as enzymes. Enzymes possess specific binding sites for substrates, and are usually composed wholly or largely of protein, but RNA that has catalytic activity (ribozyme) is often also…
TraesCS2B02G220700	TraesCS2B03G0533800	A0A3B6C3M4	UPI0003D58628	2B	BobWhite_c8113_532	GO:0003824	catalytic activity	Catalysis of a biochemical reaction at physiological temperatures. In biologically catalyzed reactions, the reactants are known as substrates, and the catalysts are naturally occurring macromolecular substances known as enzymes. Enzymes possess specific binding sites for substrates, and are usually composed wholly or largely of protein, but RNA that has catalytic activity (ribozyme) is often also…
TraesCS4D02G007400	TraesCS4D03G0012600	A0A3B6JBQ8	UPI0008445035	4D	AX-89483131	GO:0003824	catalytic activity	Catalysis of a biochemical reaction at physiological temperatures. In biologically catalyzed reactions, the reactants are known as substrates, and the catalysts are naturally occurring macromolecular substances known as enzymes. Enzymes possess specific binding sites for substrates, and are usually composed wholly or largely of protein, but RNA that has catalytic activity (ribozyme) is often also…
TraesCS4D02G006300	TraesCS4D03G0011200	A0A3B6JC96	UPI000DF56245	4D	AX-89483131	GO:0003824	catalytic activity	Catalysis of a biochemical reaction at physiological temperatures. In biologically catalyzed reactions, the reactants are known as substrates, and the catalysts are naturally occurring macromolecular substances known as enzymes. Enzymes possess specific binding sites for substrates, and are usually composed wholly or largely of protein, but RNA that has catalytic activity (ribozyme) is often also…
TraesCS3A02G085300	TraesCS3A03G0189400	A0A3B6EC32	UPI000842CB15	3A	BobWhite_c9704_273	GO:0003824	catalytic activity	Catalysis of a biochemical reaction at physiological temperatures. In biologically catalyzed reactions, the reactants are known as substrates, and the catalysts are naturally occurring macromolecular substances known as enzymes. Enzymes possess specific binding sites for substrates, and are usually composed wholly or largely of protein, but RNA that has catalytic activity (ribozyme) is often also…
TraesCS6B02G370400	TraesCS6B03G1046900	A0A3B6PRQ1	UPI000844D236	6B	Tdurum_contig46828_730	GO:0003824	catalytic activity	Catalysis of a biochemical reaction at physiological temperatures. In biologically catalyzed reactions, the reactants are known as substrates, and the catalysts are naturally occurring macromolecular substances known as enzymes. Enzymes possess specific binding sites for substrates, and are usually composed wholly or largely of protein, but RNA that has catalytic activity (ribozyme) is often also…
TraesCS3A02G084500	TraesCS3A03G0187900	A0A3B6EAY8	UPI000843BB4A	3A	BobWhite_c9704_273	GO:0003824	catalytic activity	Catalysis of a biochemical reaction at physiological temperatures. In biologically catalyzed reactions, the reactants are known as substrates, and the catalysts are naturally occurring macromolecular substances known as enzymes. Enzymes possess specific binding sites for substrates, and are usually composed wholly or largely of protein, but RNA that has catalytic activity (ribozyme) is often also…
TraesCS2A02G108400	TraesCS2A03G0223600	A0A3B6ARV6	UPI00084276DE	2A	AX-94472219	GO:0003824	catalytic activity	Catalysis of a biochemical reaction at physiological temperatures. In biologically catalyzed reactions, the reactants are known as substrates, and the catalysts are naturally occurring macromolecular substances known as enzymes. Enzymes possess specific binding sites for substrates, and are usually composed wholly or largely of protein, but RNA that has catalytic activity (ribozyme) is often also…
TraesCS1B02G330700	TraesCS1B03G0907100	A0A3B5Z1E6	UPI000DF5C3CD	1B	AX-158544869	GO:0003824	catalytic activity	Catalysis of a biochemical reaction at physiological temperatures. In biologically catalyzed reactions, the reactants are known as substrates, and the catalysts are naturally occurring macromolecular substances known as enzymes. Enzymes possess specific binding sites for substrates, and are usually composed wholly or largely of protein, but RNA that has catalytic activity (ribozyme) is often also…
TraesCS1B02G331000	TraesCS1B03G0907500	A0A3B5Z2G1	UPI000DF4F26C	1B	AX-158544869	GO:0003824	catalytic activity	Catalysis of a biochemical reaction at physiological temperatures. In biologically catalyzed reactions, the reactants are known as substrates, and the catalysts are naturally occurring macromolecular substances known as enzymes. Enzymes possess specific binding sites for substrates, and are usually composed wholly or largely of protein, but RNA that has catalytic activity (ribozyme) is often also…
TraesCS2A02G107700	TraesCS2A03G0222300	A0A3B6ASS1	UPI000DF54F43	2A	AX-94472219	GO:0003824	catalytic activity	Catalysis of a biochemical reaction at physiological temperatures. In biologically catalyzed reactions, the reactants are known as substrates, and the catalysts are naturally occurring macromolecular substances known as enzymes. Enzymes possess specific binding sites for substrates, and are usually composed wholly or largely of protein, but RNA that has catalytic activity (ribozyme) is often also…
TraesCS2B02G536700	TraesCS2B03G1344800	A0A3B6CH33	UPI0003D4EDA7	2B	BobWhite_c6365_965	GO:0003824	catalytic activity	Catalysis of a biochemical reaction at physiological temperatures. In biologically catalyzed reactions, the reactants are known as substrates, and the catalysts are naturally occurring macromolecular substances known as enzymes. Enzymes possess specific binding sites for substrates, and are usually composed wholly or largely of protein, but RNA that has catalytic activity (ribozyme) is often also…
TraesCS2B02G537200	TraesCS2B03G1345900	A0A3B6CH38	UPI000DF5306A	2B	BobWhite_c6365_965	GO:0003824	catalytic activity	Catalysis of a biochemical reaction at physiological temperatures. In biologically catalyzed reactions, the reactants are known as substrates, and the catalysts are naturally occurring macromolecular substances known as enzymes. Enzymes possess specific binding sites for substrates, and are usually composed wholly or largely of protein, but RNA that has catalytic activity (ribozyme) is often also…
TraesCS3B02G596700	TraesCS3B03G1492700	A0A3B6G2W7	UPI000DF5A2D1	3B	AX-111556997	GO:0003824	catalytic activity	Catalysis of a biochemical reaction at physiological temperatures. In biologically catalyzed reactions, the reactants are known as substrates, and the catalysts are naturally occurring macromolecular substances known as enzymes. Enzymes possess specific binding sites for substrates, and are usually composed wholly or largely of protein, but RNA that has catalytic activity (ribozyme) is often also…
TraesCS4D02G005000	TraesCS4D03G0008000	A0A3B6JBN6	UPI000DF586A6	4D	AX-89483131	GO:0003824	catalytic activity	Catalysis of a biochemical reaction at physiological temperatures. In biologically catalyzed reactions, the reactants are known as substrates, and the catalysts are naturally occurring macromolecular substances known as enzymes. Enzymes possess specific binding sites for substrates, and are usually composed wholly or largely of protein, but RNA that has catalytic activity (ribozyme) is often also…
TraesCS4A02G415800	TraesCS4A03G1024800	A0A3B6I138	UPI0003D4CBA5	4A	RAC875_c95150_286	GO:0003824	catalytic activity	Catalysis of a biochemical reaction at physiological temperatures. In biologically catalyzed reactions, the reactants are known as substrates, and the catalysts are naturally occurring macromolecular substances known as enzymes. Enzymes possess specific binding sites for substrates, and are usually composed wholly or largely of protein, but RNA that has catalytic activity (ribozyme) is often also…
TraesCS4A02G415900	TraesCS4A03G1025000	A0A3B6I4J8	UPI000DF53074	4A	RAC875_c95150_286	GO:0003824	catalytic activity	Catalysis of a biochemical reaction at physiological temperatures. In biologically catalyzed reactions, the reactants are known as substrates, and the catalysts are naturally occurring macromolecular substances known as enzymes. Enzymes possess specific binding sites for substrates, and are usually composed wholly or largely of protein, but RNA that has catalytic activity (ribozyme) is often also…
TraesCS2B02G413100	TraesCS2B03G1051300	A0A3B6CAK8	UPI000842956E	2B	AX-94456169	GO:0003824	catalytic activity	Catalysis of a biochemical reaction at physiological temperatures. In biologically catalyzed reactions, the reactants are known as substrates, and the catalysts are naturally occurring macromolecular substances known as enzymes. Enzymes possess specific binding sites for substrates, and are usually composed wholly or largely of protein, but RNA that has catalytic activity (ribozyme) is often also…
TraesCS3B02G549900	TraesCS3B03G1368000	A0A077S3R3	UPI0004DC2E44	3B	BobWhite_c4103_79	GO:0003824	catalytic activity	Catalysis of a biochemical reaction at physiological temperatures. In biologically catalyzed reactions, the reactants are known as substrates, and the catalysts are naturally occurring macromolecular substances known as enzymes. Enzymes possess specific binding sites for substrates, and are usually composed wholly or largely of protein, but RNA that has catalytic activity (ribozyme) is often also…
TraesCS6B02G368900	TraesCS6B03G1042800	A0A3B6PT46	UPI0003D457CC	6B	Tdurum_contig46828_730	GO:0003824	catalytic activity	Catalysis of a biochemical reaction at physiological temperatures. In biologically catalyzed reactions, the reactants are known as substrates, and the catalysts are naturally occurring macromolecular substances known as enzymes. Enzymes possess specific binding sites for substrates, and are usually composed wholly or largely of protein, but RNA that has catalytic activity (ribozyme) is often also…
TraesCS6B02G053000	TraesCS6B03G0122900	A0A3B6PFH6	UPI000842D787	6B	wsnp_BE404947B_Ta_2_12	GO:0003824	catalytic activity	Catalysis of a biochemical reaction at physiological temperatures. In biologically catalyzed reactions, the reactants are known as substrates, and the catalysts are naturally occurring macromolecular substances known as enzymes. Enzymes possess specific binding sites for substrates, and are usually composed wholly or largely of protein, but RNA that has catalytic activity (ribozyme) is often also…
TraesCS5B02G419400	TraesCS5B03G1034300	A0A3B6LSV6	UPI000844D82A	5B	AX-110366225	GO:0003824	catalytic activity	Catalysis of a biochemical reaction at physiological temperatures. In biologically catalyzed reactions, the reactants are known as substrates, and the catalysts are naturally occurring macromolecular substances known as enzymes. Enzymes possess specific binding sites for substrates, and are usually composed wholly or largely of protein, but RNA that has catalytic activity (ribozyme) is often also…
TraesCS2B02G413400	TraesCS2B03G1051800	A0A3B6CAM8	UPI0008441F6A	2B	AX-94456169	GO:0003824	catalytic activity	Catalysis of a biochemical reaction at physiological temperatures. In biologically catalyzed reactions, the reactants are known as substrates, and the catalysts are naturally occurring macromolecular substances known as enzymes. Enzymes possess specific binding sites for substrates, and are usually composed wholly or largely of protein, but RNA that has catalytic activity (ribozyme) is often also…
TraesCS6B02G368800	TraesCS6B03G1042500	A0A3B6PQ89	UPI000DF5303E	6B	Tdurum_contig46828_730	GO:0003824	catalytic activity	Catalysis of a biochemical reaction at physiological temperatures. In biologically catalyzed reactions, the reactants are known as substrates, and the catalysts are naturally occurring macromolecular substances known as enzymes. Enzymes possess specific binding sites for substrates, and are usually composed wholly or largely of protein, but RNA that has catalytic activity (ribozyme) is often also…
TraesCS1B02G253400	TraesCS1B03G0715700	A0A3B5YZJ5	UPI0008446A45	1B	Tdurum_contig70304_781	GO:0003824	catalytic activity	Catalysis of a biochemical reaction at physiological temperatures. In biologically catalyzed reactions, the reactants are known as substrates, and the catalysts are naturally occurring macromolecular substances known as enzymes. Enzymes possess specific binding sites for substrates, and are usually composed wholly or largely of protein, but RNA that has catalytic activity (ribozyme) is often also…
TraesCS4D02G005400	TraesCS4D03G0009000	A0A3B6JD68	UPI0003D54C40	4D	AX-89483131	GO:0003824	catalytic activity	Catalysis of a biochemical reaction at physiological temperatures. In biologically catalyzed reactions, the reactants are known as substrates, and the catalysts are naturally occurring macromolecular substances known as enzymes. Enzymes possess specific binding sites for substrates, and are usually composed wholly or largely of protein, but RNA that has catalytic activity (ribozyme) is often also…
TraesCS4D02G005300	TraesCS4D03G0008900	A0A3B6JC88	UPI000DF53389	4D	AX-89483131	GO:0003824	catalytic activity	Catalysis of a biochemical reaction at physiological temperatures. In biologically catalyzed reactions, the reactants are known as substrates, and the catalysts are naturally occurring macromolecular substances known as enzymes. Enzymes possess specific binding sites for substrates, and are usually composed wholly or largely of protein, but RNA that has catalytic activity (ribozyme) is often also…
TraesCS1B02G331600	TraesCS1B03G0909000	A0A3B5Z270	UPI000DF514DE	1B	AX-158544869	GO:0003824	catalytic activity	Catalysis of a biochemical reaction at physiological temperatures. In biologically catalyzed reactions, the reactants are known as substrates, and the catalysts are naturally occurring macromolecular substances known as enzymes. Enzymes possess specific binding sites for substrates, and are usually composed wholly or largely of protein, but RNA that has catalytic activity (ribozyme) is often also…
TraesCS3A02G529500	TraesCS3A03G1251600	A0A3B6ET06	UPI000DF5AB63	3A	Kukri_rep_c110544_248	GO:0003824	catalytic activity	Catalysis of a biochemical reaction at physiological temperatures. In biologically catalyzed reactions, the reactants are known as substrates, and the catalysts are naturally occurring macromolecular substances known as enzymes. Enzymes possess specific binding sites for substrates, and are usually composed wholly or largely of protein, but RNA that has catalytic activity (ribozyme) is often also…
TraesCS1B02G253500	TraesCS1B03G0716000	A0A3B5YYH4	UPI000842BD07	1B	Tdurum_contig70304_781	GO:0003824	catalytic activity	Catalysis of a biochemical reaction at physiological temperatures. In biologically catalyzed reactions, the reactants are known as substrates, and the catalysts are naturally occurring macromolecular substances known as enzymes. Enzymes possess specific binding sites for substrates, and are usually composed wholly or largely of protein, but RNA that has catalytic activity (ribozyme) is often also…
TraesCS1B02G280400	TraesCS1B03G0778000	A0A3B5YZR3	UPI000DF537E8	1B	AX-110571065	GO:0003824	catalytic activity	Catalysis of a biochemical reaction at physiological temperatures. In biologically catalyzed reactions, the reactants are known as substrates, and the catalysts are naturally occurring macromolecular substances known as enzymes. Enzymes possess specific binding sites for substrates, and are usually composed wholly or largely of protein, but RNA that has catalytic activity (ribozyme) is often also…
TraesCS5B02G418900	TraesCS5B03G1033800	A0A3B6LSV0	UPI0003D51B95	5B	AX-110366225	GO:0003824	catalytic activity	Catalysis of a biochemical reaction at physiological temperatures. In biologically catalyzed reactions, the reactants are known as substrates, and the catalysts are naturally occurring macromolecular substances known as enzymes. Enzymes possess specific binding sites for substrates, and are usually composed wholly or largely of protein, but RNA that has catalytic activity (ribozyme) is often also…
TraesCS6D02G288800	TraesCS6D03G0684400	A0A3B6QI93	UPI0008432C01	6D	IAAV6297	GO:0003824	catalytic activity	Catalysis of a biochemical reaction at physiological temperatures. In biologically catalyzed reactions, the reactants are known as substrates, and the catalysts are naturally occurring macromolecular substances known as enzymes. Enzymes possess specific binding sites for substrates, and are usually composed wholly or largely of protein, but RNA that has catalytic activity (ribozyme) is often also…
TraesCS2B02G537300	TraesCS2B03G1346000	A0A3B6CES5	UPI000DF57492	2B	BobWhite_c6365_965	GO:0003824	catalytic activity	Catalysis of a biochemical reaction at physiological temperatures. In biologically catalyzed reactions, the reactants are known as substrates, and the catalysts are naturally occurring macromolecular substances known as enzymes. Enzymes possess specific binding sites for substrates, and are usually composed wholly or largely of protein, but RNA that has catalytic activity (ribozyme) is often also…
TraesCS3B02G549200	TraesCS3B03G1366600	A0A3B6FXR6	UPI000DF5073A	3B	BobWhite_c4103_79	GO:0003824	catalytic activity	Catalysis of a biochemical reaction at physiological temperatures. In biologically catalyzed reactions, the reactants are known as substrates, and the catalysts are naturally occurring macromolecular substances known as enzymes. Enzymes possess specific binding sites for substrates, and are usually composed wholly or largely of protein, but RNA that has catalytic activity (ribozyme) is often also…
TraesCS1B02G279800	TraesCS1B03G0776800	A0A3B5Z0R6	UPI00084548E9	1B	AX-110571065	GO:0003824	catalytic activity	Catalysis of a biochemical reaction at physiological temperatures. In biologically catalyzed reactions, the reactants are known as substrates, and the catalysts are naturally occurring macromolecular substances known as enzymes. Enzymes possess specific binding sites for substrates, and are usually composed wholly or largely of protein, but RNA that has catalytic activity (ribozyme) is often also…
TraesCS2D02G395800	TraesCS2D03G0900500	W5BRB6	UPI0003D42F5F	2D	AX-94872625	GO:0003824	catalytic activity	Catalysis of a biochemical reaction at physiological temperatures. In biologically catalyzed reactions, the reactants are known as substrates, and the catalysts are naturally occurring macromolecular substances known as enzymes. Enzymes possess specific binding sites for substrates, and are usually composed wholly or largely of protein, but RNA that has catalytic activity (ribozyme) is often also…
TraesCS3B02G598200	TraesCS3B03G1495200	A0A080YUM0	UPI0004DC2C8F	3B	AX-111556997	GO:0003824	catalytic activity	Catalysis of a biochemical reaction at physiological temperatures. In biologically catalyzed reactions, the reactants are known as substrates, and the catalysts are naturally occurring macromolecular substances known as enzymes. Enzymes possess specific binding sites for substrates, and are usually composed wholly or largely of protein, but RNA that has catalytic activity (ribozyme) is often also…
TraesCS3B02G598400	TraesCS3B03G1495600	A0A3B6G2Y5	UPI000DF57730	3B	AX-111556997	GO:0003824	catalytic activity	Catalysis of a biochemical reaction at physiological temperatures. In biologically catalyzed reactions, the reactants are known as substrates, and the catalysts are naturally occurring macromolecular substances known as enzymes. Enzymes possess specific binding sites for substrates, and are usually composed wholly or largely of protein, but RNA that has catalytic activity (ribozyme) is often also…
TraesCS1B02G113400	TraesCS1B03G0306500	NA	NA	1B	AX-158540281	GO:0003824	catalytic activity	Catalysis of a biochemical reaction at physiological temperatures. In biologically catalyzed reactions, the reactants are known as substrates, and the catalysts are naturally occurring macromolecular substances known as enzymes. Enzymes possess specific binding sites for substrates, and are usually composed wholly or largely of protein, but RNA that has catalytic activity (ribozyme) is often also…
TraesCS7A02G051300	TraesCS7A03G0116500	A0A3B6R860	UPI0008452EA8	7A	AX-158591608	GO:0003824	catalytic activity	Catalysis of a biochemical reaction at physiological temperatures. In biologically catalyzed reactions, the reactants are known as substrates, and the catalysts are naturally occurring macromolecular substances known as enzymes. Enzymes possess specific binding sites for substrates, and are usually composed wholly or largely of protein, but RNA that has catalytic activity (ribozyme) is often also…
TraesCS7A02G051700	TraesCS7A03G0117100	A0A3B6RBM1	UPI000844300F	7A	AX-158591608	GO:0003824	catalytic activity	Catalysis of a biochemical reaction at physiological temperatures. In biologically catalyzed reactions, the reactants are known as substrates, and the catalysts are naturally occurring macromolecular substances known as enzymes. Enzymes possess specific binding sites for substrates, and are usually composed wholly or largely of protein, but RNA that has catalytic activity (ribozyme) is often also…
TraesCS4D02G006100	TraesCS4D03G0010800	A0A3B6JE43	UPI0008444B9D	4D	AX-89483131	GO:0003824	catalytic activity	Catalysis of a biochemical reaction at physiological temperatures. In biologically catalyzed reactions, the reactants are known as substrates, and the catalysts are naturally occurring macromolecular substances known as enzymes. Enzymes possess specific binding sites for substrates, and are usually composed wholly or largely of protein, but RNA that has catalytic activity (ribozyme) is often also…
TraesCS3B02G549300	TraesCS3B03G1366700	NA	UPI001D02C0DE	3B	BobWhite_c4103_79	GO:0003824	catalytic activity	Catalysis of a biochemical reaction at physiological temperatures. In biologically catalyzed reactions, the reactants are known as substrates, and the catalysts are naturally occurring macromolecular substances known as enzymes. Enzymes possess specific binding sites for substrates, and are usually composed wholly or largely of protein, but RNA that has catalytic activity (ribozyme) is often also…
TraesCS3B02G341500	TraesCS3B03G0867300	W5D309	UPI0003D4BF6D	3B	AX-89363868	GO:0003824	catalytic activity	Catalysis of a biochemical reaction at physiological temperatures. In biologically catalyzed reactions, the reactants are known as substrates, and the catalysts are naturally occurring macromolecular substances known as enzymes. Enzymes possess specific binding sites for substrates, and are usually composed wholly or largely of protein, but RNA that has catalytic activity (ribozyme) is often also…
TraesCS1B02G280600	TraesCS1B03G0779000	A0A3B5YZE1	UPI000DF59692	1B	AX-110571065	GO:0003824	catalytic activity	Catalysis of a biochemical reaction at physiological temperatures. In biologically catalyzed reactions, the reactants are known as substrates, and the catalysts are naturally occurring macromolecular substances known as enzymes. Enzymes possess specific binding sites for substrates, and are usually composed wholly or largely of protein, but RNA that has catalytic activity (ribozyme) is often also…
TraesCS3B02G550900	TraesCS3B03G1370800	A0A3B6FXT7	UPI00084424C7	3B	BobWhite_c4103_79	GO:0003824	catalytic activity	Catalysis of a biochemical reaction at physiological temperatures. In biologically catalyzed reactions, the reactants are known as substrates, and the catalysts are naturally occurring macromolecular substances known as enzymes. Enzymes possess specific binding sites for substrates, and are usually composed wholly or largely of protein, but RNA that has catalytic activity (ribozyme) is often also…
TraesCS3B02G551200	TraesCS3B03G1371800	W5CTN1	UPI0003D467DF	3B	BobWhite_c4103_79	GO:0003824	catalytic activity	Catalysis of a biochemical reaction at physiological temperatures. In biologically catalyzed reactions, the reactants are known as substrates, and the catalysts are naturally occurring macromolecular substances known as enzymes. Enzymes possess specific binding sites for substrates, and are usually composed wholly or largely of protein, but RNA that has catalytic activity (ribozyme) is often also…
TraesCS4A02G283400	TraesCS4A03G0728000	A0A3B6I184	UPI000844228D	4A	AX-109477914	GO:0003824	catalytic activity	Catalysis of a biochemical reaction at physiological temperatures. In biologically catalyzed reactions, the reactants are known as substrates, and the catalysts are naturally occurring macromolecular substances known as enzymes. Enzymes possess specific binding sites for substrates, and are usually composed wholly or largely of protein, but RNA that has catalytic activity (ribozyme) is often also…
TraesCS5A02G356700	TraesCS5A03G0857300	A0A3B6KP25	UPI000842F929	5A	AX-95100505	GO:0003824	catalytic activity	Catalysis of a biochemical reaction at physiological temperatures. In biologically catalyzed reactions, the reactants are known as substrates, and the catalysts are naturally occurring macromolecular substances known as enzymes. Enzymes possess specific binding sites for substrates, and are usually composed wholly or largely of protein, but RNA that has catalytic activity (ribozyme) is often also…
TraesCS3A02G468500	TraesCS3A03G1088200	A0A3B6EQ46	UPI00084416AC	3A	AX-158523263	GO:0003824	catalytic activity	Catalysis of a biochemical reaction at physiological temperatures. In biologically catalyzed reactions, the reactants are known as substrates, and the catalysts are naturally occurring macromolecular substances known as enzymes. Enzymes possess specific binding sites for substrates, and are usually composed wholly or largely of protein, but RNA that has catalytic activity (ribozyme) is often also…
TraesCS2B02G295100	TraesCS2B03G0770300	A0A3B6C6F5	UPI0008432685	2B	Excalibur_c29707_318	GO:0003824	catalytic activity	Catalysis of a biochemical reaction at physiological temperatures. In biologically catalyzed reactions, the reactants are known as substrates, and the catalysts are naturally occurring macromolecular substances known as enzymes. Enzymes possess specific binding sites for substrates, and are usually composed wholly or largely of protein, but RNA that has catalytic activity (ribozyme) is often also…
TraesCS2B02G295200	TraesCS2B03G0770400	A0A3B6C8T2	UPI0003D41551	2B	Excalibur_c29707_318	GO:0003824	catalytic activity	Catalysis of a biochemical reaction at physiological temperatures. In biologically catalyzed reactions, the reactants are known as substrates, and the catalysts are naturally occurring macromolecular substances known as enzymes. Enzymes possess specific binding sites for substrates, and are usually composed wholly or largely of protein, but RNA that has catalytic activity (ribozyme) is often also…
TraesCS2B02G295300	TraesCS2B03G0771100	A0A3B6C6H4	UPI0003D57D58	2B	Excalibur_c29707_318	GO:0003824	catalytic activity	Catalysis of a biochemical reaction at physiological temperatures. In biologically catalyzed reactions, the reactants are known as substrates, and the catalysts are naturally occurring macromolecular substances known as enzymes. Enzymes possess specific binding sites for substrates, and are usually composed wholly or largely of protein, but RNA that has catalytic activity (ribozyme) is often also…
TraesCS2B02G220400	TraesCS2B03G0533200	A0A3B6C3L8	UPI0001BA8A95	2B	BobWhite_c8113_532	GO:0003824	catalytic activity	Catalysis of a biochemical reaction at physiological temperatures. In biologically catalyzed reactions, the reactants are known as substrates, and the catalysts are naturally occurring macromolecular substances known as enzymes. Enzymes possess specific binding sites for substrates, and are usually composed wholly or largely of protein, but RNA that has catalytic activity (ribozyme) is often also…
[truncated: 11,969 more rows]

## Sheet: Table S9
	Supplementary Table S9. Candidate genes for FHB resistance that are in close positions to the SNP markers and were significantly associated in other transcriptomic studies
	Gene IWGSC ID v1.1	QTL	Regulation	SNP	Distance from gene centre to SNP (bp)	SNP position in relation to the gene	Human readable gene description	Source
[truncated: 52 more rows]

## Sheet: Table S10
Supplementary Table S10. InterPro descriptions of proteins encoded by genes identified within 55 QTL
[truncated: 4,286 more rows]
